# Supplementary material for: Legionella pneumophila subverts the antioxidant defenses of its amoeba host Acanthamoeba castellanii
Source: Curr Res Microb Sci. 2025 Jan 7;8:100338. doi: 10.1016/j.crmicr.2024.100338 (PMC11772960; doi:10.1016/j.crmicr.2024.100338)
Supplement: Supplementary file 4 [file mmc4.xlsx]

## Sheet: Parameters
Select spectra	- Polarity Mode: Positive
Align Retention times (ChromAlign)	- Alignment with Quality Control
Detect Compounds	- Mass Tolerance: 3ppm
	- Min Peak intensity: 50000
	- Chromatographic S/N Threshold: 3
	- Group Isotopes: Br; Cl
	- Ions: [2M+H]+1; [M+2H]+2; [M+ACN+H]+1; [M+H]+1; [M+K]+1; [M+Na]+1; [M+NH4]+1
Group Compounds	- Mass Tolerance: 5pmm
	- RT Tolerance: 0.2min
	- Preferred ions: [M+H]+1
Fill Gaps	- Mass Tolerance: 5ppm
	- S/N Threshold: 1.5
Apply SERRF QC correction	- Min. QC Coverage[%]: 50
	- Max. QC Area RSD[%]: 30
	- Max. Corrected QC Area[%]: 25
Mark Background Compounds	- Max. Sample/Blank: 5
	- Max. Blank/Sample: 0
Predict Compositions	- Mass tolerance : 5ppm
	- Min. Elements counts: C H
	- Max. Elements counts: C90 H190 Cl4 N10 O18 P3 S5
	- Min. RDBE: 0
	- Max. RDBE: 40
	- Min. H/C: 0.1
	- Max. H/C: 3.5
	- Intensity Tolerance[%]: 30
	- Intensity Threshold[%]: 0.1
	- S/N Threshold: 3
Search mzCloud	- All library
	- Use Msn
Search Mass Lists	- Mass tolerance: 5 pmm
Search ChemSpider	- Database: BioCyc; Human Metabolome Database; KEGG; NIST; Sigma-Aldrich
	- Mass Tolerance: 5 pmm
	- Max. results per compound: 100
Apply mzLogic	- Max MzCloud similarity Results to consider per compound: 10
	- Match Factor Threshold: 30
