# Supplementary material for: Legionella pneumophila subverts the antioxidant defenses of its amoeba host Acanthamoeba castellanii
Source: Curr Res Microb Sci. 2025 Jan 7;8:100338. doi: 10.1016/j.crmicr.2024.100338 (PMC11772960; doi:10.1016/j.crmicr.2024.100338)
Supplement: Supplementary file 5 [file mmc5.xlsx]

## Sheet: Column description
Supplementary data 1 non targeted metabolome A. castellanii
Legionella pneumophila hijacks the antioxidant defenses of its natural host Acanthamoeba castellanii.
			Description
		Name	Metabolite's name
		NI6_1	Peak area of each replicates
		NI6_2
		NI6_3
		NI6_4
		NI6_5
		NI6_6
		WT6_1
		WT6_2
		WT6_3
		WT6_4
		WT6_5
		WT6_6
		D6_1
		D6_2
		D6_3
		D6_4
		D6_5
		D6_6
		NI24_1
		NI24_2
		NI24_3
		NI24_4
		NI24_5
		NI24_6
		WT24_1
		WT24_2
		WT24_3
		WT24_4
		WT24_5
		WT24_6
		D24_1
		D24_2
		D24_3
		D24_4
		D24_5
		D24_6
		VIP	Variable importance in projection score

## Sheet: Raw data COV ≤ 30
Name	WT6_1	WT6_2	WT6_3	WT6_4	WT6_5	WT6_6	D6_1	D6_2	D6_3	D6_4	D6_5	D6_6	NI6_1	NI6_2	NI6_3	NI6_4	NI6_5	NI6_6	WT24_1	WT24_2	WT24_3	WT24_4	WT24_5	WT24_6	D24_1	D24_2	D24_3	D24_4	D24_5	D24_6	NI24_1	NI24_2	NI24_3	NI24_4	NI24_5	NI24_6
Bis(4-ethylbenzylidene)sorbitol_2	364176522.55	212562407.6	64460111.54	629224.32325	31049718.185	79869691.505	22800008.8856	17814877.08	86201006.275	25380258.595	27694142.21	127379774.05	190137194	55110425.44	65125319.23	116301734.2	27102730.88	42698009.135	156598164.45	31711296.125	80538355.26	35449795.65	53980415.275	109714463.05	42103474.4	14572998.52	101231805.065	51707633.41	115001063.2	16290287.62	67121812.18	17288917.59	19698520.445	166253781.5	39656314.535	37118844.59
MFCD00034677	699151.5945	812727.71865	439128.65895	285248.74005	285020.0953	312334.4032	257005.82825	297892.6493	359281.97585	368024.0859	280989.37035	462031.94605	393951.8435	460535.2472	423566.0401	396668.0828	265829.1191	307913.54775	719768.4585	720959.98385	553477.98505	540203.48985	602768.33725	926871.7692	938599.4548	1179725.089	2137622.576	655062.2657	576695.09595	1146038.3005	482807.2801	894944.414	1568914.8	1343197.959	745406.1465	1115842.3795
Unknown 101	45954316.935	81313395.675	48238655.71	304770.0309	31805218.015	18034067.7	16349130.47315	96649041.915	127599403.35	129597520.6	72019154.775	61916944.345	112577504.25	140471934.25	127677446.15	115062320.3	75982356.105	90400182.16	45514784.765	36833365.2	20062352.38	26779639.175	39414050.335	49185977.735	41638112.335	75411031.54	113738028.8	48464847.06	37095501.47	74804076.96	17407861.3275	33947224.0285	82452048.075	67993447.535	18001448.7015	48951500.245
N-[4-Cyano-5-methyl-2-oxo-3-(trifluoromethyl)-2,3-dihydro-1H-pyrrol-3-yl]-3,4,5-trimethoxybenzamide	1323462.5395	4102429.286	2240216.971	269675.00865	1594176.0485	1582570.8985	1140655.90405	2255109.797	3144064.284	2246296.659	1775527.56	1499291.7655	2962441.355	3295648.192	2978450.34	2851910.0535	1920165.7645	2561335.194	3798577.618	3927777.145	4082357.9955	4089302.502	3759791.5625	4081053.3495	3249424.773	3867489.5865	6002454.976	2992760.585	3275630.9595	2724429.0745	853250.3259	3696806.323	4876437.989	5204010.7855	4116785.4845	3146711.4165
MFCD00549163	1202059.212	4000871.01	2323489.373	257178.0255	1631340.978	1523434.328	1077512.2242	2263543.037	3226092.674	2253348.9245	1780540.5535	1546727.96	2976297.6565	3307693.86	3089627.6235	2832458.8255	1932166.489	2575364.238	3892358.6575	3745760.409	3893177.8435	3899800.5355	3585559.43	4052668.874	2762976.262	3753967.549	5920520.9785	2572945.4445	2137986.005	2598176.574	784925.36855	3751329.5725	4721809.085	3399821.691	1830493.027	2575309.33
Unknown 761	2324926.223	3632878.061	2619507.2475	843962.86345	1997934.584	2146282.86	1289063.1225	3039854.0775	3707377.536	3435501.662	2335289.8835	2251820.037	3960039.834	4193167.015	3876229.0915	3840167.0425	2742351.573	3138756.1515	3288857.34	3157811.61	2401351.1615	2650113.79	3180793.5505	3713992.5495	2367981.761	3610215.3085	4642722.46	2599919.6325	2596901.6325	3351147.363	1492225.01205	3233618.9085	3775738.2395	3722636.0355	1870634.1475	2672713.0875
Benzyl isocyanide	29524966.035	51102691.4	29232727.345	6853623.8455	24098936.205	22546154.23	9348724.8875	29233751.845	41584831.99	42912021.63	28443634.915	24180847.77	32191838.63	37016544.705	35979704.385	35609582.215	24513823.13	26257209.605	16610662.106	15640534.9205	10396618.9555	11193044.819	26115398.54	19002894.2485	9564744.0925	5885917.284	41331597.46	3087498.0155	16808539.005	17802627.5355	10414893.876	25555974.855	28059167.58	32751355.505	14544663.2565	18972232.815
Unknown 43	265346886.05	138480439.55	54445753.445	4618381.56345	25601673.425	66818560.11	16783687.244	12662710.295	61282563.68	19263761.085	23546576.98	111202065.4	127851762.65	43396793.21	51168784.245	80244181.045	19526240.83	31340365.495	110330350.3	36405628.495	69293959.795	28947314.475	43577507.335	86407914.12	33881430.275	13616987.435	94892050.605	51758240.65	94355456.24	14766363.91	85397118.93	12506173.21	15574900.92	97360008.66	31347505.33	36747789
Unknown 827	547172.6464	636060.01915	343672.5201	223242.4401	223063.4973	244440.3235	196837.3106	353196.4514	281182.60915	358339.42135	219908.95615	361597.1766	308316.07115	896764.16295	331492.8449	310441.8645	208044.18345	314898.78845	563307.89385	564240.40995	433165.01905	422776.0838	471740.8196	1430110.2685	3284629.2003	3362698.0595	1672954.2075	1559480.1805	3801934.99185	896916.7986	455368.54955	819559.74875	1227869.992	1051218.6307	583372.55755	6270319.03365
Unknown 89	19599146.53	28757322.525	19295473.885	122223.419595	11531597.11	14201364.535	2531001.175215	12039295.495	16431668.465	16168331.7	10644684.6925	13086682.295	18321884.485	22043334.63	20267447.71	20366920.21	13777612.515	16674055.405	19510178.385	16519485.92	10798117.105	11794942.69	13583366.99	18331003.725	75488080.665	119083628.15	153467332.7	75714555.825	65883326.34	101377700.925	48193163.215	117473995.6	126872871.05	120782253.55	57530445.125	73230000.82
Allopurinol_1	644265587.5	898308938.15	534594447.15	28400778.2365	420744817.85	410957123.2	44352701.429	207255945.85	280116612.1	309834493.9	157936542.5	140199588.75	149801850.65	206414057.1	158448955.95	171158354.9	122879870.7	160231219.3	510981179.05	469433939.45	310732123.4	372699011.95	435538244.7	541345679.35	240763383.85	165659779.3	186034919.25	110058749.1	91788822.29	137163717.6	247172349.38	666563543.4	590446851.45	497635296.05	316709087.8	308904222.25
Unknown 92	49394398.64	100008194.12	54289501.655	2104071.633	38464852.255	39452094.66	21117761.94095	100943957.515	135608697.9	133358111.45	76829067.935	74058835.97	133869799.95	155299251.1	142776641.2	131417427.4	89425247.23	104979709.3	54068195.33	55200354.475	34902128.835	45065898.79	54165564.535	63578905.985	52524259.27	85495184.255	115707605.5	55349904.745	45247362.755	81479666.775	24131416.17	83095791.265	96778208.48	87076634.81	49564686.435	61571682.075
Bardoxolone methyl	10674871.6575	13691461.4	10741940.95	43582.839915	6673824.8175	7627437.1275	1546663.06337	5790376.9185	8098708.313	7705586.294	5525702.8145	6640334.968	9246477.936	10024691.201	9158866.091	9172713.1155	6529269.4955	7921212.9235	12984503.005	10864855.335	7878669.254	8545007.5045	9741154.952	13019898.145	25194523.87	37909109.495	51336221.6	24299688.655	20899233.605	34237195.435	16689326.696	40512909.035	44097550.32	42249442.25	19884819.305	24277658.935
Unknown 362	13266397.545	29128533.04	12412955.115	282546.907845	7798528.637	4657670.8875	1030672.82125	8940772.0395	9469370.4045	8439066.8545	5985761.516	6856023.19	7980507.9115	13888809.905	12688431.05	9081078.1245	8815179.0225	7406511.9565	15155548.86	10824792.58	5689492.985	4813090.425	7469886.8005	18800032.57	2605057.4425	6704897.1935	10306753.325	2254377.443	5651250.7335	9379363.721	3994994.9485	4791705.77	4895878.6555	6423035.5585	2599339.8465	3846311.504
Unknown 231	4628100.8425	7294396.8985	4864331.521	43375.72779	2967045.52	3655538.331	575872.44715	2320511.13	2814484.0465	3101014.617	2283153.4355	2525949.626	3505594.7845	4219931.6235	3867789.502	3989026.596	2495954.808	3239168.951	10197381.1895	8965555.5045	6155648.1305	7482924.3435	8120401.829	11311037.075	26618071.525	41724319.255	53596593.45	26848770.02	24854927.025	38582945.88	16308225.0705	41884594.285	35974029.055	44136249.115	24463907.87	29784153.39
Unknown 241	10680748.1375	13691461.4	10786378.27	462440.12845	6690074.104	7638151.7245	1533944.70361	5760937.7825	8125341.2625	7780719.8655	5559892.0405	6556908.7755	9263232.3175	5172612.3149	9158866.091	9229844.767	6529269.4955	7938399.1635	12984503.005	10864855.335	7878669.254	8548056.0435	9741154.952	13019898.145	25194523.87	37909109.495	51336221.6	13843216.875	20899233.605	34237195.435	15064912.552	40512909.035	43939841.07	42249442.25	19884819.305	24277658.935
Unknown 225	2340722.947	2560475.6965	1534674.1225	44585781.635	1134248.01075	2067111.9005	13406932.3705	952391.91785	1301296.4915	1023253.8624	1023308.69985	1185723.2135	1439475.4855	1421309.193	1385877.2715	1369712.9945	874091.5434	1044531.2185	2755603.9485	6067956.995	4444692.4325	6711288.883	6956145.2425	2228413.272	8130329.8185	7421940.451	5305098.776	2515551.0685	2243443.1925	3390580.4625	31803221.5695	4467036.919	4623287.3795	19425340.3585	4819752.394	3598993.234
Unknown 577	400364.30975	1322784.754	686298.168	491469.7425	465173.0866	468722.78515	434340.4948	665532.5474	954298.7095	724894.53265	497612.97885	428991.09525	839313.11925	998453.6561	913614.1611	828137.7023	538277.80815	728463.6751	943967.7132	1230950.802	1373487.797	1375824.2395	1264962.023	1012801.39005	669897.82735	1230088.6805	944644.4637	757469.8626	461961.9844	916619.7799	376842.7783	1172677.876	1516289.827	1646073.13005	7660946.0745	652544.9373
L-Homocystine	623089.99705	925765.8877	725508.81205	432253.96585	606789.6319	610304.26595	463024.1976	802395.44365	1019909.113	970972.3068	690887.0024	696175.07445	794907.44825	851825.00305	911322.8484	878044.36045	661319.82935	759890.9237	730059.5215	671757.07385	533709.4961	549994.86805	622816.9021	771685.16035	562831.0504	876576.6564	1257025.848	604966.175	551291.2951	791500.61655	522583.1244	928731.7222	1072395.422	793177.22005	560320.17335	585672.54605
Unknown 184	29275996.815	69935483.65	31195926.35	802314.44795	20259146.19	10136904.057	3576198.251885	21796335.935	19348265.785	19098704.125	16403942.25	14990986.925	18627277.005	32453478.955	28457563.56	21858826.485	14903555.725	17111717.365	36229594.435	25732376.42	13900307.565	11560641.405	21170407.16	50660195.915	6657853.102	17503720.8	26750188.26	5600644.4225	12839030.23	27425159.695	10863339.095	12669066.155	13594164.115	14249863.475	6575149.519	9508523.58
Diethoxy(oxo)phosphonium	8712802.434	12224232.375	7376494.5005	422968.76985	6044556.438	5754680.2185	697935.5437	2883866.5765	3637824.777	3360061.606	2165979.5495	1911624.1405	2037236.9525	2766764.862	2132372.7405	2189960.964	1608314.9935	2081722.818	7046128.0885	6720546.6035	4257773.3165	5304493.464	6065626.1605	7307758.8645	2277446.6615	1895364.9435	1888165.96	1115585.232	1031816.6835	753558.1944	3450572.015	9454425.4545	8148211.2915	6793858.4385	3631892.1575	4154714.9895
Unknown 1333	2465731.0635	6086166.0485	2876402.867	88951.363515	1293442.5847	1795253.6985	511501.9828	2271915.0505	3842229.6855	4167046.3455	2198950.8325	1981932.7205	1948143.9245	2430670.5495	2689426.381	2346135.8445	1394517.477	1843366.1295	3941446.936	3252601.541	1979234.3985	2533768.652	3829297.1465	3724173.2695	1251951.903	2201649.817	2277868.0915	1781412.05	1408402.681	2259704.3005	741428.9826	2558572.5425	3507092.0925	1823218.8865	1026333.8494	1378012.0015
N,N'-1,2-Ethanediylbis[2-(vinylsulfonyl)acetamide]_1	1068321.443	2054087.537	1245395.6555	321484.32105	970318.2641	959250.3729	713039.4577	2087477.6565	2735877.4855	2508758.542	1699247.4775	1574281.4645	1953898.604	2378525.5725	2318629.912	2315242.756	1634781.59	1934534.311	1882974.984	1724505.787	1057240.5615	1290527.5845	1624856.286	2223515.2885	1295295.4565	2012755.2085	2806540.808	1223807.8385	1057494.026	1805259.731	666816.71755	1807421.2355	1951572.5585	1789788.247	1223528.098	1529715.4595
Unknown 463	13103070.06	22171829.46	4243110.7415	37085.603345	1022489.519	1882548.7755	298413.940755	906947.72795	4159418.75	974182.53645	770544.94605	3688794.0385	7044461.6885	4710184.683	5466811.5805	5537644.362	888599.42095	1767942.349	10976492.7265	3761396.0195	2843335.711	1267123.901	2775453.574	11400350.87	625383.5419	1080610.409	9212046.8515	961691.859	3916672.9055	1401740.4075	1440672.2115	688698.2464	979841.4194	5027595.476	660801.4412	1034368.0276
Unknown 1516	2984145.377	4927927.077	3534737.7715	135823.949805	2726235.517	3055505.705	759105.609725	2354234.0515	2999472.1085	2975324.4555	2432642.2015	3064266.2895	3000807.98	3388555.327	3083641.125	3046120.757	2403167.268	2808104.6195	1526168.3095	2068472.997	1642251.712	1335517.9755	1905916.7795	1513150.942	1120767.4745	1369483.746	1773613.5525	1035746.4905	1121128.0728	1396306.484	922526.0057	1950090.4695	1668462.672	1297272.0195	810727.6086	1197282.3771
1-linoleoyl-sn-glycero-3-phosphoethanolamine_2	9140533.6515	12082946.035	8832626.3075	472253.47321	5258174.668	6010647.499	628886.698805	3005315.965	3738516.3665	3953266.2025	2471768.3085	2660599.3785	4370121.024	5493302.9965	4522178.6415	4669421.373	2823242.032	3676572.474	16017199.3	13933141.33	9737282.336	9932117.4255	11745276.035	16073386.115	12822078.38	18883418.1	19916062.06	9387234.343	7530304.0275	11922134.505	7862076.907	19144154.625	17350636.545	16887727.5	6365575.535	8327188.743
Tyrosylalanine	1563005.5725	4998976.6995	1866133.152	148172.09045	1389209.1345	1215990.219	208442.9698	1608745.929	2792202.434	2339161.761	1327336.7505	919990.8045	2021572.347	1893818.5385	1979102.5135	1649130.474	955914.3395	1219526.1465	1552233.0735	1420734.8155	603216.04815	902415.8446	1424652.022	1469318.45	504799.5367	1389999.046	2045565.3095	908430.55375	665696.9139	1149914.74	231104.5569	759987.9781	915359.05495	734314.76825	468701.7573	560814.25245
Stearyldiethanolamine_1	17814050.04	25690900.15	16355373.19	884961.894085	11046396.645	14258189.67	6008943.3986	19270078.485	32413536.82	32026656.385	19435740.88	24244654.95	30583575.09	32067296.18	36028258.715	33602995.515	19533158.47	23747459.645	6503870.5885	4485227.1585	3386133.1525	2544072.776	4762641.524	6159895.6265	1823971.9255	2375665.012	3113331.093	1934770.2885	1717364.5705	2533840.9035	1267602.96985	2952076.6725	3099904.3455	2393691.306	1455956.204	1739899.604
Unknown 40	116611028.05	283321097.45	123955707.55	3466836.9197	82439746.66	45142025.56	11625719.76765	90561208.61	79031913.785	79042171.265	63801415.355	66075516.15	69303616.39	138577013.05	116277865.7	89606248.94	59298709.645	71659818.55	149954870.95	118305478.15	68284758.5	52119849.695	91015156.035	209444809.2	29568676.64	75846619.79	118122913.3	25867785.945	56741636.12	116110921.25	40308006.89	53922424.365	57292242.275	57738878.915	27236967.25	39339511.67
C10E5	116611028.05	283321097.45	123955707.55	3466836.9197	82439746.66	45142025.56	11625719.76765	90561208.61	79031913.785	79042171.265	63801415.355	66075516.15	69303616.39	138577013.05	116277865.7	89606248.94	59298709.645	71659818.55	149954870.95	118305478.15	68284758.5	52119849.695	91015156.035	209444809.2	29568676.64	75846619.79	118122913.3	25867785.945	56741636.12	116110921.25	40308006.89	53922424.365	57292242.275	57738878.915	27236967.25	39339511.67
Leucylleucylleucine	2466612.269	6727623.748	3039512.227	146421.315	2638815.5435	2328313.426	319795.85805	2448346.622	4546734.4305	4334853.0385	2626048.564	1831937.567	2684965.225	3837137.81	2871272.384	3161696.392	1881607.396	2347335.658	2445283.2625	1934974.8705	731843.44745	1204935.38	2008931.195	1920578.69	276998.5617	1977782.4715	1378636.6355	1595326.717	926119.67645	816832.8472	878294.8795	2569839.9925	2743778.939	1242900.267	1038108.69625	967139.99795
Unknown 213	37281433.175	57540406.815	32836591.9	593787.26175	15257340.48	12105949.64	4673069.23855	18702405.9	18934497.785	21320884.43	8527648.996	16724536.175	14831063.94	21179975.355	18748493.74	17578264.65	12385704.59	14479875.695	47913324.21	34894407.85	23833422.235	20447296.88	27829963.11	47085958.23	7913217.303	17106491.665	27013920.775	6647412.2185	11007840.1525	13759346.945	5841934.578	13527790.725	12320686.375	14980539.375	6838457.617	10156074.0485
Unknown 1477	1809838.8985	3772370.834	2383422.1915	414701.863505	2147933.9365	3325652.373	1298717.379185	1296320.806	1979663.34	1799741.442	729978.4917	1438075.6575	2871965.7425	1722446.916	1728769.294	1557001.4795	2449616.2177	1725429.909	2736041.417	1159775.816	1091993.53	1032516.2844	3384612.3045	1503127.4785	2525245.1595	3085637.5455	3996198.2645	2333681.045	2526057.637	3146072.909	2078579.52995	4393825.3285	3759278.691	2922934.4725	1826682.1755	2697643.887
3-tert-Butoxycarbonylamino-5-methyl-hexanoic acid	11388273.8	28323564	14969761.545	667197.08645	11061989.975	10356415.34	3068050.201	22581194.48	32421070.475	28792431.435	16350759.715	16935527.045	32507745.065	45332124.045	42967863.22	43589990.21	24355846.72	35249116.54	34479277.135	27565331.81	12919221.65	21645411.98	26856016.555	36601196.88	13441133.98	21149728.505	31776022.175	14195708.99	6905202.5205	19753909.365	3100174.30845	21332391.48	19843922.29	6228422.237	10348181.475	19898990.3
o-Tolyl isocyanide	29127449.29	51444672.91	26941129.925	4063148.951	20833759.11	20480977.75	7321481.2605	27170978.44	39107483.61	43103714.275	24498979.735	21459713.91	29134313.995	36465328.94	33210827.365	31476743.49	21803808.32	26075057.96	4414089.917	26580472.9	3746711.3615	3165987.2225	14618502.3475	31449949.385	2789164.313	5885917.284	39819076.045	8913403.9665	14813860.805	15887858.8755	7636433.339	25555974.855	30697302.8	32755604.58	15516541.0065	11171928.603
Methyl [6-(1-hydroxypropyl)-2-piperidinyl]acetate	3484014.388	2072227.1985	3508526.5915	551218.11545	764634.74555	700473.17465	521601.2305	1862344.9845	1023441.90525	1001269.9228	2869558.488	2785587.262	1634931.041	2464616.2525	1715836.689	1381668.7445	1018146.59155	1425952.045	4577267.179	5441468.328	2549999.36015	3094510.365	1224374.1695	10308753.81	3455726.469	4668718.359	5956412.4815	3665646.8255	3404073.334	5234448.3645	2401620.92095	5593051.8205	6036558.2965	5009162.3065	2758477.9805	3451985.0075
Phenylacetylene	11020136.56	23855083.93	13498028.945	876590.41315	10268937.575	9510271.2725	2645825.20445	12175644.92	19848021.04	19458382.565	11089047.53	10352312.835	13543428.79	16180338.225	15334849.67	15152554.105	9691191.1635	11858846.535	10894919.775	10073560.472	5608930.028	6845779.1855	11018273.905	13206143.355	3883181.203	7858066.072	17316265.65	8142442.5305	6591044.418	11978767.945	1154698.46305	9238154.4925	12096250.735	11640983.315	5677944.907	7910839.8775
4-methyl-2H,3H,4H-pyrido[3,2-b][1,4]oxazine-7-carboxylic acid	2573994.2305	4003997.529	2100225.7805	164848.57955	1679368.1165	1696023.3065	1097309.0619	6518672.7005	8591077.8935	8763119.746	4437479.69	4195646.1395	8238442.0075	10120752.602	9487413.171	8769732.282	5808994.339	7441169.4055	3355968.8975	2762321.3965	1558992.0775	1864618.7085	2600080.2115	3416745.8975	3497318.5825	6943038.102	10000463.893	4077182.895	1343584.248555	5847772.435	1312376.93765	4783470.5095	5601011.9105	6276511.587	2614002.349	4725168.405
Acetylarginine_1	2065641.621	5559843.523	2368176.8	94470.253675	1472218.9165	1629581.921	2005645.931315	8824392.1515	12312584.21	11523242.07	5572385.2145	5392325.0635	11449468.445	13495945.94	14014135.82	12566066.835	7678133.3285	9907713.087	5404664.305	4807431.2035	3049863.163	3997202.356	4919407.1365	5501887.559	3947265.177	6807211.9095	7043791.8755	3681637.0905	2618874.416	4819573.909	2461827.2496	10172770.765	10844157.975	8820580.3515	4797333.872	3839527.398
Unknown 5	139792799.49	107681522.8	54280785.465	1063079.61425	29138558.93	31712969.57	8890596.16985	48848990.51	62105173.91	21610664.955	24413812.365	25709994.31	66461549.935	90061540.795	77174506.56	84909723.895	46471453.455	64483061.655	114594127.495	119588891.05	73837589.7	102965240.535	116652822.35	132887787.5	641545014.05	1031560624.05	1527748712	586500792.3	362044254.85	968519972	265297288.335	867977184.75	1053821872	1065223461.5	364001727.45	555852463.4
L-Glutathione (reduced)_1	2903275937	4472773679.5	2519714645.5	119676780.645	1767348076	1821571161	561503831.44	2812652566.5	3513351749	3602354897	1931830254.5	1998443389	3175780488.5	3473510835.5	3377975334	3257378011.5	2242283811.5	2755659335	2775280147.5	2527982153.5	1647079277.5	1995356219.5	2279650361.5	2820134534.5	2779333977.5	4383884553	5906314203.5	2881805059	2533876535.5	4115889895	1389754141.25	4098517616.5	4737323958.5	4411757404.5	2635063033	3346055414
Unknown 642	3121978.75675	970811.44235	2602692.8942	58696.590735	335881.13585	3881165.398	284748.7919	490861.09095	693528.44415	2522391.1644	1133596.63985	3415705.249	621515.3829	741916.53995	1669985.4555	1539584.02185	380603.05845	2971641.44345	632166.5243	863902.42635	2419512.2425	3329376.033	901622.77275	2143095.02935	1354211.4434	704522.20545	1074846.2935	1046763.76835	564994.9189	673878.0621	193636.136665	1332611.8555	1182800.69	1607109.123	483735.28035	680564.17705
C20 sphinganine	2903054.8325	3377215.8135	2324446.233	38813.60093	1384158.654	1736722.7305	593650.02876	2210422.6685	4539484.3685	3559980.6285	2221057.422	2858156.583	4199824.594	4420124.651	5095631.069	5133221.2795	2695496.007	3128874.422	815634.5948	737073.05795	479227.9154	491911.06905	639508.2608	1007183.2283	1804975.7	2438538.8325	3111120.017	1914620.126	1699478.635	2507451.566	1254401.1924	2921331.511	3152981.33	2616357.609	1440792.7735	1803021.481
Unknown 751	1165690.35125	4907439.958	1538006.8775	292961.05127	939968.51475	1224379.932	3793512.221075	4882837.975	2825654.9815	2816815.914	1627373.12	1557950.1875	3838461.7825	6743492.655	8267731.334	2785199.628	2586535.466	2923529.193	1234426.348	1250196.6455	888122.36795	859758.2101	878473.3223	1149192.913	3249663.351	3970815.748	5142589.422	3003145.155	3250708.905	4048588.2305	2674862.5555	5654283.9365	4837704.6255	2477081.6335	2350703.2965	3471518.1775
6-(2-chloroanilino)-4-oxo-2-(4-pyridyl)-3,4-dihydro-2H-1,3-thiazine-5-carbonitrile	434966.42325	646258.2915	506462.90985	299223.32915	423587.47075	426040.96505	319071.0882	560135.89985	711977.75775	677815.971	482294.1304	485985.62575	554908.6829	594641.6675	636175.90025	612944.8663	461653.88975	530464.36105	439577.3632	429121.1158	353303.2296	366218.36645	393614.70055	476683.811	351626.11545	543818.5795	774150.4261	389610.9362	375310.2489	480864.6597	364804.6246	648328.6801	933525.3314	5646853.4915	383792.472	385438.2157
Unknown 391	895355.32735	1085532.4915	695497.2021	37456.80735	435492.9214	561826.32105	75208.298935	540729.57235	770623.2111	870952.9759	626260.52565	458062.1437	790548.70485	1183006.1375	1057222.999	968887.1089	573357.17795	633012.4697	2784163.5115	2421804.735	1686479.0065	1569167.947	2278969.377	3038742.5375	11228565.3	16929572.21	21012218.285	9833995.5935	8187695.063	18733038.29	6694699.33	14642362.58	17671587.47	22054253.87	6982285.5445	11033215.705
2,4,4,4-Tetrafluorobutanenitrile	7670088.4695	13479239.235	7056988.9605	460029.7075	5431948.5475	5535459.0145	1012693.9248	4837886.3615	6422790.035	4295889.603	2316257.406	3858353.031	4448915.587	3656072.68	5145432.2645	5226901.2385	3488997.1535	3143847.343	15618964.47	13759383.785	5406395.6395	8737133.483	11437234.76	16917848.925	5179560.309	6846082.1516	18989220.6	7910454.591	6607890.4185	13654877.11	2887218.35575	10771440.19	11214896.099	10257633.648	8099361.751	9806890.5515
Unknown 1124	235646.9695	544883.2696	300107.1431	157960.8201	218936.0028	228690.8712	149510.81755	277112.19185	439809.19625	412082.63385	263598.7572	266714.65075	807673.2825	918177.97535	535857.14015	606553.5558	302259.5522	369787.59785	293984.2558	251745.23205	202679.8269	221774.08245	249523.20425	304617.4785	233232.0942	376985.0638	560870.7364	234851.84575	220816.27635	315155.51685	159643.0406	236961.17145	246325.13325	254987.5159	252130.88765	281057.909
Unknown 94	22055362.305	56104469.315	29560264.105	1879919.7644	19765480.755	19450238.055	9364647.85155	67952203.83	101160482.04	89267985.405	42919989.16	41443568.09	111013969.7	139615240.4	137366846.5	124037313.4	52153186.725	70993578.595	35608802.425	28468959.065	9994606.104	14711717.15	26416469.74	38307631.195	22002270.385	55958183.8	89183597.14	24007323.195	15641116.465	48995971.525	10144355.213	51684773.885	59527306.575	38702604.37	14350694.555	27533544.37
(+/-)-nicotine	804485.6055	1062901.7945	2447846.0595	231240.95455	622110.18385	630059.8824	202162.81005	678647.915	875100.39855	971945.15795	509167.45075	500399.302	926581.7418	933281.1459	917536.1794	842957.7758	653640.2125	683294.63215	9779910.3235	551844.3596	404578.6006	438077.97605	560986.23995	724220.88035	383426.48245	618782.182	835013.37305	402155.29755	392079.3905	595032.44385	432768.5734	951265.0535	955421.30545	1092236.4915	765936.63045	434148.06955
Unknown 649	796908.3315	8746550.556	509134.97445	215029.957675	390294.62765	241580.8999	614671.369065	209468.05485	253649.30375	323483.37405	179672.85715	260604.25775	309544.5013	1270070.5507	274085.8615	1937468.9465	354871.89595	2171227.209	1105533.69565	598101.6674	344461.92275	256794.0616	426515.9696	808490.8603	1757471.451	2366719.39775	3196303.07105	1202164.281	1475701.4499	390734.3955	1346798.7212	2886984.5445	1685741.98045	1701052.21375	1640744.5615	2239007.2695
Unknown 88	70258641.535	158694696.25	71982680.895	2572462.62285	52191202.445	34477133.21	7375792.86305	55057636.075	49066655.03	51538377.535	34962958.245	37534685.81	39932222.11	72279104.44	70776396.69	52298068.52	35374288.8	41080583.615	95210184.635	78078805.635	43910791.955	37998357.955	57705319.9	111335769.2	17652051.455	48178936.105	65958432.33	17305380.635	27848807.165	61575677.41	18037916.032	32785425.075	37107461.055	39191288.67	17980112.345	23862272.095
Unknown 1	2902591848	4471527303	2519011282	121264367.93	1766969989	1821180376.5	554980407.06	2811184724	3511728846	3600870446.5	1931060895	1997694626	3172967895.5	3470560936.5	3375278743.5	3255022318.5	2240611982	2753948951.5	2775280147.5	2527982153.5	1647079277.5	1995356219.5	2279650361.5	2820134534.5	2779333977.5	4383884553	5906314203.5	2881805059	2533876535.5	4115889895	1389554407.75	4098517616.5	4737323958.5	4412380560.5	2635063033	3346055414
Unknown 182	32538027.08	70888470.56	30447757.955	953744.8544	21412072.275	12462280.61	3631276.1349	23701510.785	22133464.62	21555281.525	14401866.5	16946882.87	20308429.27	36486593.26	31992157.48	23214006.54	17475989.765	18478408.625	38540773.515	28915452.24	16936476.595	14205694.545	21523269.715	50845364.1	6690167.5305	17920957.48	18420548.79	6062868.897	14126924.495	24961338.83	9771462.2865	13801546.38	14051005.44	16237943.7	5796832.083	9314156.4425
Laureth-5	32538027.08	70888470.56	30447757.955	953744.8544	21412072.275	12462280.61	3631276.1349	23701510.785	22133464.62	21555281.525	14401866.5	16946882.87	20308429.27	36486593.26	31992157.48	23214006.54	17475989.765	18478408.625	38540773.515	28915452.24	16936476.595	14205694.545	21523269.715	50845364.1	6690167.5305	17920957.48	28860328.53	6062868.897	14126924.495	24961338.83	9771462.2865	13801546.38	14051005.44	16237943.7	5796832.083	9314156.4425
Unknown 1147	2196190.6105	2093162.1935	912712.4704	109582.1347	588486.9499	2006580.1364	528944.987415	872959.95355	1291652.1785	1140494.9125	1172603.37215	697019.0412	1149658.008	1374878.0415	1304128.3255	1243815.2855	1252554.6488	998754.04155	880850.15325	1178015.05	1932067.0255	1741730.8185	1438805.5715	869572.8079	1532948.9005	920935.63605	1502536.768	1378690.764	1546201.443	1046792.9485	503689.6324	1953516.6535	4707463.2175	5205762.4635	1943252.9905	1433780.687
Unknown 150	60326340.29	94465207.085	53173338.945	4321920.902	40638568.505	40476372.81	14234085.6544	68649151.195	89061939.92	91221981.44	51599950.175	50062668.735	86815069.6	91823417.33	84959012.105	84603910.35	52907260.3	70791391.305	52815757.775	47957830.455	30374526.18	33952544.725	43186632.77	55301368.375	42433549.03	71642596.66	96347195.725	44837634.34	36360904.09	62157608.925	24279288.595	67354213.285	79115848.825	59666555.225	36307900.98	49262143.46
Unknown 1001	3417370.688	6914725.898	2806240.0865	83633.209175	1822407.009	1481139.371	423705.33491	1987864.3725	1885942.7275	1902298.4475	1526827.7335	1889963.5905	2748608.1395	3650213.1565	3169625.7505	2289407.2895	1404792.415	1628140.9795	2714933.707	2790077.757	1854436.909	1202568.074	2084938.6255	3591680.25	807074.95085	1678617.9635	2491766.5045	1028024.48725	1841218.949	2419376.9745	1351302.78	1299401.212	1253043.8175	2282443.3675	825465.57495	1072034.726
Unknown 659	510674.3012	1014472.29925	2133634.614	60330.77234	1006463.4751	611527.03235	301501.50928	1502497.7898	3791098.538	806319.0294	1081298.85975	1454228.85885	831302.43095	669537.19925	764068.84685	877526.42115	1237824.0027	1178104.8728	609276.9559	2465746.7475	959402.5448	1032889.6975	1255929.248	621437.98455	852408.58365	682756.80395	1027324.8542	780294.14265	780036.9697	657579.29235	245526.15555	920408.6543	1251140.6365	1211777.40595	812489.003	831747.9776
Unknown 327	415060.44555	428211.5727	336038.05415	228054.9003	323579.9807	293843.7848	229553.64005	368779.9324	448004.74305	430361.89855	303326.8156	299162.14105	458275.1199	491643.5178	481357.1308	456747.3327	353747.50585	386663.3915	593420.00545	535507.5631	421188.89035	454617.54985	509446.3416	679482.20655	369956.847	366224.3543	498735.35435	375186.33945	343263.8207	460700.28765	336484.15605	484335.3605	556433.7581	371375.2666	321634.93175	376364.3723
L-Valyl-L-tyrosine	5959072.2365	11724666.255	6158626.07	274216.9799	4820960.635	4466168.229	701768.3881	4451992.6675	7006667.537	5884339.2735	4504490.784	3872853.5815	5883712.8425	6999852.2005	6428061.5055	5923184.8315	3554794.363	4143501.739	7660099.933	6216277.385	3098853.353	3776460.5895	5618755.316	8042340.3125	1787347.3165	3211283.4285	4718837.631	2663850.0065	1836210.1715	3563528.228	548381.7524	2174771.967	3298579.2165	3304425.813	1018408.0375	2034181.313
Unknown 180	32319168.275	70913596.72	30447757.955	942582.4124	20605590.97	11980475.955	2724450.9174	23560079.135	22012174.025	21160510.89	14411407.455	17269099.345	19095885.58	37043543.745	33323125.84	23926597.325	17909419.465	17249412.1	40032541.315	28243421.945	17057918.055	14410134.695	21623703.225	47829572.41	6606221.3985	17667076.205	27873702.105	6173632.732	13605657.2	24120345.795	9376252.1965	13801546.38	14051005.44	15747694.65	6741311.9175	9285593.109
Unknown 130	9461214.1775	11662584.035	6225994.9365	1045030.0989	5931391.6925	5579607.282	2656961.7065	6053835.9675	7137249.935	5508344.179	3682609.668	3730386.241	7718843.9265	8261294.053	9589759.2835	7896863.3375	5655363.647	8541376.9465	8894972.867	7733624.237	5350131.7665	5287722.509	5913868.7415	8133649.067	54644007.41	87358146.125	110865044.4	44676355.655	38655509.775	73851676.715	24897068.795	83515756.695	80368963.37	90801132.52	41407231.94	51761576.815
Unknown 793	6201532.874	10799886.157	5912997.4395	137447.958535	3848896.6395	1562241.5475	495292.84609	4315571.6955	3900639.904	4065084.503	2867789.2585	3036848.2165	2833258.658	6217599.6445	5181463.862	4592371.6805	2737108.0835	3506400.9335	8273291.091	6300357.8345	3531474.457	2846695.558	4710161.5295	10320170.705	1393117.171	3673705.0415	5366041.9325	876364.0309	2633269.476	5156131.245	1506603.46715	2507845.248	2775360.5975	2227121.9815	931042.72095	1746498.6615
MFCD00023335	43484.7672	56973.5662299999	44787.14998	38263.09707	43434.51996	41372.96905	36833.633565	53396.76409	58253.847605	55738.55597	42332.19599	43393.62819	72540.29928	64394.0328	56792.90334	59229.271485	47620.864995	54951.66632	298370.8052	298463.57055	359868.3786	657044.71585	422989.257	345445.5004	45333.27662	5074579.0525	79034.780305	47498.07937	1552213.463055	2565466.652125	169754.712595	60651.82713	65704.93058	4334483.472	1875730.98845	2102546.26602
1-Palmitoyl-2-hydroxy-sn-glycero-3-PE_1	766870.72355	1164792.872	614833.77565	53705.0806	429798.96315	393733.93105	97801.38321	492471.47375	575273.7137	562810.90695	325472.3839	343779.80215	752154.95465	815764.75825	801614.39025	776631.97655	572297.23325	568258.54955	8179813.8445	8717538.649	6409104.0715	6626080.7	7819442.546	12131238.695	1942453.782	2624272.9895	3348082.105	2060449.403	1828921.4095	2698434.5415	1349944.12415	3143838.1365	3393131.8345	2815635.541	1550532.4375	1940350.7175
4-N-Boc-2-hydroxymethylpiperazine_2	4762710.844	14772335.775	6744335.097	127602.2238	5170230.0305	5045161.8225	153155.0826	2535454.0365	10115113.325	12605441.515	4733316.702	4618381.263	2471310.0609	3133254.8154	2680791.0686	5644963.063	610008.91175	2379123.75965	4031251.571	4491920.0455	2116536.0325	2798055.5145	3894082.6725	4903474.251	670769.66785	1618569.7455	3786314.483	1345060.2425	1023013.57405	2047012.4285	185896.473	994938.67	1392351.842	1229347.2134	669704.4323	1045251.89065
tert-Butyl 3-(aminomethyl)-3-[(tert-butoxycarbonyl)amino]-1-pyrrolidinecarboxylate_1	7240807.158	14069583.965	6784762.421	448596.1207	6120142.3015	5035981.9955	1039973.88975	6730901.0215	10860085.105	11377772.62	5486676.176	5772835.9125	8411204.482	5640877.57735	9303950.374	8818456.4255	5405770.8705	6934281.058	12276183.95	11694745.135	5637996.763	7254263.6535	11735944.9	15606182.98	1640523.54555	4548938.9445	10650461.211	4176115.9445	2064460.731	4029311.317	992560.7343	3798328.8715	4837445.7	2801978.314	1865678.723	3776649.912
AICA ribonucleotide	4411567.7865	7981809.4335	4038619.3065	363421.70965	2486615.8125	2921270.257	5343640.0786	26273232.49	33699869.905	31473043.685	21245238.32	19790446.185	33073206.125	32544752.42	32353969.5	31912416.4	19224973.555	22372013.08	10219554.175	8541875.064	6451944.1145	5569341.516	6921935.15	10208713.8015	10171904.4265	16287763.445	28697523.47	11069353.49	8716326.9685	12801332.805	4313269.772	15386231.325	19076950.105	20286644.11	7984019.142	9335065.2395
Unknown 1313	2749855.0345	3008018.097	1565488.6745	1971745.872	1084616.258	1124258.2775	872883.47	1118859.3305	1528748.5055	1202107.147	888312.61475	1392974.317	1691079.6365	1669738.0805	1628113.0565	1609123.445	1026872.92995	1227103.546	2602202.2475	1796529.3415	1526621.6955	1375465.7615	1577379.3795	2617914.8885	2517021.2565	4439995.264	6232370.4705	2851850.95	2635571.871	3928390.2385	1986770.024	3848260.672	4775383.33	4749451.4225	1738286.0975	2646351.5085
Unknown 290	3598934.246	3936810.925	2048868.297	25998005.315	1419515.773	1471398.1515	15432171.8625	1464332.16	2000783.78	1573284.6005	1162598.992	1823086.275	2213238.276	2185307.0375	2130829.357	2105976.2785	1343942.902	1605999.1965	3405690.3605	2351247.935	1998000.27	1800171.5625	2064430.5235	3426254.631	3294207.8345	5810943.053	8156754.1715	3732423.681	3449363.6015	5141368.5395	6093694.11	5036497.178	6249889.6815	6215950.718	2275020.7875	3463471.6935
Unknown 1397	2508535.3095	2744042.6905	1428105.6885	604414.68325	989433.31425	1025596.45895	684144.2847	1020671.3089	1394589.7355	1096613.526	810356.7396	1270730.7165	1542675.132	1523206.4525	1485234.3265	1467911.191	936757.3819	1119416.3095	2373840.1255	1638870.8605	2346169.962	1474611.0855	1986055.171	2388173.869	2296134.384	4050353.4745	5685434.7565	2601580.344	2404281.323	3583645.5015	1958562.8425	3510547.8855	4356308.805	4332652.611	1585738.884	2414114.969
trans-3-Indoleacrylic acid	38273051.52	62522541.665	36311464.805	2434566.04975	30134474.72	27486302.29	4940055.2447	32631094.565	47239465.275	53838722.335	29191470.605	27064248.455	34133138.65	38486092.515	39529424.04	39141252.825	25764134.115	30548219.215	40841819.4	35550358.55	23664712.525	27736186.85	39600088.205	47000683.815	19235782.05	38903648.505	65186343.65	24447998.305	20078550.035	34487221.67	10730902.646	36395924.24	47345637.68	49984456.59	31121068.945	21873998.24
Unknown 1263	260760.3398	441117.8189	258775.6704	102113.624645	216427.35015	226864.0267	97432.07231	280257.7543	410380.3088	409461.85245	249432.1791	230169.8924	344379.47375	315999.1243	305863.06905	296545.8916	212951.09545	260670.68765	429677.6646	477455.8042	367487.5444	397103.34	446889.76295	512361.40995	214939.93725	296621.81035	385632.91975	238610.5578	221321.21575	289222.57785	153708.16275	283847.5861	285700.7841	453614.8249	178198.2483	230960.76775
C10E4	298659290.3	681321688.7	308070765	9566031.8035	225589615.65	113514540.3	29627171.36975	227172260.7	200682367.95	212245229.1	154154803.5	160764369.1	173308054.3	343632406.15	295090647.55	225744211.4	151140800.75	161140758.4	419576528.2	322853216.65	185813050.05	153968662.6	245105595.15	554784222.7	82640914.4	203703973.8	325353051.15	71284304.82	150506760	290793473.15	100061119.285	144610965.1	152694594.55	161118775	77238269.27	101221712.65
3,3'-diaminobenzidine	3769501.5385	4902317.1365	2299917.734	204233.973515	1315334.722	1558300.2985	385420.47122	1613174.952	2368610.1955	1732824.9655	1145756.411	2460274.9985	3077497.781	2776802.7115	2384854.35	2507094.5745	1144744.967	1563822.701	2460585.6275	2067033.781	1695228.8285	1119444.6785	1805027.016	1894756.1272	844524.0967	1483147.0965	2979425.679	1259100.865	1995783.8125	1706716.4035	1482047.4445	1151253.14165	1365633.034	2497770.284	930680.8715	1148194.065
Unknown 382	6577984.9395	5661691.791	7167767.2	368620.86645	2538691.654	5173776.0105	1207851.66725	4350857.8785	2149587.9335	6309772.7765	2683392.1145	5008003.03	4071883.8065	27004547.58	2995340.4435	1977302.016	1971170.27295	2333183.5185	3279862.6565	2460683.16	4627505.253	8066248.033	2571616.354	6271391.9745	7258240.9245	9805950.49	12510561.015	3916005.4368	6834011.8805	7492542.241	5044248.5565	6170515.8285	6609575.16	7680670.096	5793773.883	7250382.539
tin(ii) hydride	386705520.2	609101874.2	340041238.15	28803912.8	264708841.6	261037721.8	93095445.793	448356066.4	578563684.8	590120104.35	331098153.65	317104043.65	562211541.65	595637294.55	555819869.05	556568519.25	344328148.55	461356644.35	333893578.95	304382486.55	193137570.85	219197854.8	275902703.35	348762564.7	269310445.65	454642748	609511712.8	283679057.3	236744093	394118875.8	157441630.22	427021374.2	505095361.35	384093844.1	231245471.05	310385753.4
Unknown 1310	750530.9778	355296.2776	622416.3163	123661.15945	527550.2351	586403.45475	136076.57802	562657.03985	507389.33565	713086.3654	487867.7248	483440.38305	465050.8288	470970.19285	459083.2635	505940.13045	455667.2317	558263.4763	4213437.9095	4064968.2965	3446049.7888	2893475.85535	2359732.10615	4163380.116	864391.41065	3102690.3535	831903.14275	1109728.8055	1221994.858	2001720.897	422433.81915	1059714.6129	526398.07385	1008672.0375	989002.10145	1013713.964
N-[5-(Butylamino)-1,3-dimethyl-2,4-dioxo-1,2,3,4-tetrahydropyrido[2,3-d]pyrimidin-6-yl]acetamide_1	22081678.4	36227332.78	21316431.51	118827.53032	14726104.025	14676263.465	7146711.38846	33726602.04	44181238.415	43065846.505	24881181.08	23558626.84	38525158.05	42728921.41	44643668.89	42997108.445	27059798.145	33022641.3	17180402.45	15380702.97	8901340.6575	9470501.8575	15215428.15	19472868.36	11770070.749	27792897.325	33065024.425	14446604.565	6604804.7615	23173155.76	7913509.934	24565603.995	24954368.425	23850534.7	11031993.1905	9477361.7735
Unknown 367	3521752.514	3569902.0665	2053585.7695	22612872.755	1422784.1755	1378243.2655	12766889.296	1467703.751	2005390.5385	1567794.8765	1165275.849	1827283.8895	2170729.7045	2180591.8615	2069748.505	2110825.2405	1347037.299	1609696.9725	3330338.645	2356661.629	2002600.62	1804316.416	2069183.8275	3215958.0295	3301792.672	5824322.6155	7653062.6715	3741017.5005	3457305.6815	5002593.235	10207006.757	5048093.597	6264279.9085	3365921.9374	2258988.5995	3307095.6395
Unknown 208	3928500.289	3887857.836	2236489.7905	44568147.095	1549505.4215	1679321.754	32247292.32	1598425.7895	2184002.0185	1717355.3575	1269061.94	1990032.179	2364861.9435	2374807.7665	2325956.2895	2298827.3345	1467012.0975	1753065.7345	3626957.5345	2566559.309	2180963.6135	1965019.0915	2253477.1	3502389.531	3595869.0945	6343069.893	8334687.9325	4074213.783	3765232.977	5448152.623	16693154.4085	5497705.506	6822212.283	6148348.4805	2460186.964	3601644.3745
Unknown 1015	550272.7491	570715.98325	404116.72615	283520.6079	355349.22925	351864.0993	630987.4958	494869.75595	626001.8762	976692.91205	508248.5538	396116.33495	729078.315	752807.47555	576962.3099	623879.73595	993765.90255	456575.3283	480462.3194	465710.20935	356695.6808	358166.00825	420944.36405	520785.006	370769.55455	612406.33435	824757.04485	403727.8737	368445.1597	530415.5232	448487.4349	1148957.1436	2654855.804	2431124.4664	959696.40295	404353.2936
3,3,5,5-Tetramethylpyrroline-N-oxide	8958258.816	12085044.56	5926421.3315	1618395.3925	3703703.3145	3882642.838	1772039.8625	3440879.853	4943790.0095	3720258.256	2764264.119	4954330.256	7205171.855	6224035.1255	5589071.8005	6001427.679	2930987.734	2259501.33815	6985820.136	4930337.8145	4272641.2745	3152399.0335	4179324.7805	8066079.64	2115657.6075	3280184.9285	6127307.996	2694852.3485	4826551.576	4286624.0685	3542290.593	2630036.2005	2822808.6565	5983172.5285	2163866.592	2810220.3165
Unknown 1529	3705502.0945	4998868.5125	2451410.1575	113225.038055	1532003.1125	1606019.8155	462415.966635	1423288.584	2044953.669	1538850.9135	1143412.6535	2049313.546	2980353.6545	2574515.3905	2311868.5995	2482435.8495	2036028.237	1499455.139	2889620.8155	2039389.291	1767339.1135	1303961.1225	1728739.596	3336460.3115	875122.48265	1356818.5925	2534505.095	1114701.1075	1996459.06	1773122.968	1465236.2117	1087890.4985	1167629.0675	2474884.773	895063.68965	1162422.0155
Unknown 1471	3936083.2835	5309931.6335	2603953.3365	62226.986765	1627334.62	1705957.138	488018.315295	1511855.1435	2172204.3995	1634608.536	1214563.4565	2176835.5775	3165811.2445	2734719.0025	2455728.5665	2636909.655	1287818.544	1592761.293	3069432.4	2166293.7695	1877314.805	1385102.328	1836313.3665	3544077.246	929578.4722	1441248.9445	2692218.9985	1184065.285	2120692.1305	1883458.57	1556413.0347	1155586.341	1240286.7785	2628888.7	950760.55465	1234755.708
Unknown 901	3376517.9755	4545379.309	2233767.5845	132699.14502	1395987.889	1463433.197	421361.47377	1296925.319	1863397.3605	1402227.7245	1041897.5025	1867370.156	2715750.101	2345943.214	2106614.8885	2262038.7345	5771265.8785	1366329.61	2633072.76	1858327.0025	1610430.1475	1188192.0605	1575257.596	3040240.682	919817.6325	1236356.7075	2309485.1375	1015735.0419	1819208.229	1615700.497	1335148.72765	991304.7491	1063963.9205	2255158.062	815597.606	1059219.164
Unknown 1466	3948006.245	5326016.1785	2611841.0855	62415.48125	1632264.05	1711124.727	493105.687295	1516434.77	2178784.3185	1639560.0005	1218242.543	2183429.525	3175400.9415	2743002.859	2463167.3215	2644897.233	1291719.5315	1597585.9955	3078730.152	2172855.784	1883001.461	1389298.0015	1841875.8235	3554812.765	932394.29895	1445614.6945	2700374.1165	1187651.989	2127116.0115	1889163.8365	1561127.633	1159086.7775	1244043.785	2636851.981	953640.5449	1238495.961
2-amino-4,5-dimethyl-1-(2-piperazin-1-ylethyl)-1H-pyrrole-3-carbonitrile	6674046.655	9003552.238	4415279.049	271018.282	1767968.70815	2892631.2555	832865.737835	1801848.79	3683202.9365	2771652.135	2059421.1525	3691055.5895	5367968.721	4637006.104	4163948.2315	4471159.982	2183632.923	2700695.6955	6349222.698	4423644.948	3183186.353	2487420.8565	4144587.2275	6272845.6135	1576198.8875	3053523.349	4564942.8395	2007708.269	3595858.421	4314437.537	2639063.368	2117027.7685	2149051.8855	4457559.602	1612115.355	2093659.2575
Unknown 274	523555.61115	667497.14305	544874.0213	40636.885925	219863.60125	214862.1408	79264.892215	491408.8563	512907.0188	538864.46095	301016.62975	269266.92245	624910.22215	732557.3719	732453.71	614709.1706	22705950.5315	546178.52855	792314.58045	561510.5831	398889.33515	386149.9194	394555.58385	516145.9881	1459546.68	1783443.488	2309731.3495	1348826.037	1460016.2775	1818374.0505	1201381.9093	2539552.703	2172796.06	1689404.0125	1055789.73	1559190.071
TB7875000	1115133.904	5377270.2345	1159330.995	259254.24505	1863828.969	1325605.3843	312689.02815	5378103.3615	2017564.0745	2521566.5215	2647183.6215	2638134.8795	3437342.676	4167193.1855	2810271.423	4650205.5185	2747948.787	3667161.214	3099983.8055	2883060.3085	1561090.6125	2148453.911	3519509.2095	3166564.455	2896193.262	3566407.2495	5078105.786	2187254.7245	849483.6263	3338397.011	540508.28835	2585369.026	1462156.948	1448597.4575	1264139.1899	2602472.718
MFCD05865204	37523489.615	24276158.5645	26108276.94	232738.25855	11655354.24	10414004.4465	2797043.0298	11712173.55	15478530.595	17247775.29	4765035.298	11900160.805	11727336.795	20466650.33	13637329.47	15121108.18	6091083.94	11395420.415	43364101.93	25852819.45	19063905.64	9972624.6115	21773131.275	49649666.77	6382045.104	18331193.315	20186918.195	5771096.895	6842463.9865	21433303.095	5627468.1145	6210771.09	9315432.6425	9914281.5975	6182720.178	6058386.465
Unknown 147	916142.2545	1110598.2285	1516344.60905	150473.51195	1217249.523	1027943.3918	138545.21195	2351566.8485	2141777.765	1509690.7332	459030.0883	1376166.693	3950498.627	4917892.618	4805331.066	3767894.1115	2019056.9955	2515105.604	8330238.2095	8017069.9515	4988614.3595	5198572.91	6111570.086	7895907.251	33299589.67	70603027.56	88628698.93	45046366.535	20782628.265	62040731.77	9186912.195	32649661.575	35224904.245	25355742.62	28371293.905	41017188.475
Unknown 537	1211569.709	1302674.6315	765901.88635	442971.47155	602461.95595	636916.19135	476921.885	458094.82085	660226.18205	567064.2017	574377.1747	915125.8375	817666.65145	754415.94825	922922.41795	850327.45095	517381.0978	691410.21825	3720741.0935	6004442.931	8049730.1305	1070082.0224	11644948.6965	9596552.7235	1705592.191	2960076.483	3953308.1655	1630706.078	1487759.3935	2136602.5235	1065425.50235	1992530.155	3235910.8995	2132742.753	1166915.581	1708331.5215
Unknown 408	866716.68015	931890.11215	556343.9347	17925729.3715	704087.59295	499590.48235	6139851.573	320255.434	472303.8555	405658.8727	410890.33045	654650.5925	584931.5317	539684.082	660228.00695	608295.9816	641261.6386	494611.87795	1117687.5417	870866.0863	954743.6964	666755.87045	764633.32675	1097678.3485	1220123.936	2117540.2815	2828065.198	1166552.90105	1064293.5955	1528454.3945	3354392.612	1425389.813	2314863.0505	5561795.2315	834772.60215	1222083.5615
(2E)-2-{4-[3-(Diethylamino)propoxy]benzylidene}-N'-[(E)-{4-[3-(diethylamino)propoxy]phenyl}methylene]hydrazinecarbohydrazonamide	844097.01265	1497856.83	2227331.208	96680.611555	1547821.82455	1080495.6625	758256.3896	867965.6322	2387508.0855	2635854.2157	745822.38025	926309.8029	707715.97295	1441265.1765	2507724.6365	1908953.4235	858364.9131	877179.98355	4170906.4385	6054113.7455	1774354.338	3003187.036	3966977.8875	6399732.596	334754.27035	525236.96355	660169.4018	326291.7331	317478.33835	525022.34225	377259.3512	547990.58275	370325.48275	560182.87135	198813.8973	282839.33345
Unknown 926	3920809	10076636.7875	3840224.3625	103613.387905	2604424.553	1176869.7325	351570.314375	3657232.5865	2579317.41	2776259.922	2082141.889	2080984.5215	2165175.5995	4465673.9565	4135169.811	2939573.761	2368941.1895	1986679.9345	5042064.4635	4742094.21	1916112.653	1526441.6045	2573166.515	6536393.612	739160.59445	2226744.082	4391786.825	693909.42035	1684505.446	3415844.6445	1152956.7471	1683589.0025	1338701.484	1761330.5675	811987.2572	976509.90525
DL0865000	3274226	3518326.271	2087357.8465	9606297.084	1453630.734	1408124.1585	6463260.238	1466983.0085	2007574.1815	1489537.791	1190539.519	1866900.1715	2207752.239	2227868.0085	2114621.522	2156588.8185	1376241.634	1644595.8795	3402541.786	2407755.043	2046017.843	1843434.754	2114044.602	3285681.3505	3373376.924	5950596.3765	7818984.2845	3822124.3315	3532261.521	5111051.558	5578201.0495	5157538.3865	6400092.1285	5767923.2305	2307964.421	3378794.862
apronalide	830696.98625	1441693.328	1082034.6265	257198.9287	795598.8186	727702.9365	197493.0472	796520.57505	1076227.65415	747991.46385	713837.0907	555816.11745	992927.6376	1234416.0685	1058499.64655	960847.4135	960012.66705	1067627.2029	1063893.4374	827119.568	470995.83665	612498.874	963221.49675	1382224.453	2426121.40425	5668529.6935	5180516.134	3538361.361	2800224.8695	1674940.30695	1987668.53495	5699787.031	6085575.623	3395675.777	2791263.6355	1975129.07975
5-Methylfurfurylamine	549820.6284	1130367.14745	848374.8735	188798.93175	623793.38915	724955.6586	147671.4709	1035397.76245	1207320.0715	1929302.3435	559687.68145	435790.51595	778510.07555	967850.33475	1119821.15875	1123376.8496	752702.92165	959010.69865	825498.5671	432573.88425	369761.0477	431328.27325	548307.73695	844985.773	2042404.1318	4444440.1705	8372084.8635	2979879.1145	2969896.548	2122083.749	1558441.84665	4468947.6485	4771427.1995	2662397.2435	1098309.47705	2344859.657
Unknown 853	1635567.6025	2623947.8365	1969352.5405	625648.22525	1448026.2605	1173512.0165	594244.68465	1449703.9	1958783.585	1361378.6965	1211460.295	1011610.77105	1807173.7425	2246693.738	1926517.799	1748786.266	1747266.9895	1943130.3695	2166875.243	2179453.8405	1083811.0792	1329115.215	1679261.5075	3245495.444	1499518.9775	5636983.3185	6667551.925	5658155.44	4255993.1515	4088132.2335	3644974.78645	10373873.25	11076026.14	6180285.318	1900001.5335	3655910.8715
Boc-L-leucine amide	2471581.256	2956038.307	2218596.524	594181.7973	1631290.4685	1492077.2085	574840.81385	1633180.432	2206689.947	1533676.6685	1463646.7715	1139641.6304	2035892.153	2531038.4075	2170340.559	1970115.0765	1968403.518	2189055.639	4665546.212	4925902.273	2547831.6185	2636578.102	2451320.723	2620753.358	9888421.793	11622715.175	10693058.677	7255032.3455	5741562.247	8075648.372	4106287.84145	11686805.01	12477823.345	6962470.7835	5723188.1925	7664618.7895
Unknown 298	1153707.608	1984863.9175	1489700.651	36577595.91	1095347.643	1001871.39245	17590889.558	1096616.6785	1481705.85	1029803.8002	982781.4676	765224.7084	1367021.823	1699493.135	1457298.6605	1322855.093	1321705.8485	1029434.80475	1639115.0865	1031693.3554	717862.5793	924203.72015	1030602.7422	1660992.3675	6639687.8465	7804197.909	7179969.9935	4871469.9985	3855234.118	4953173.9255	12388547.234	7847231.722	8378369.546	9323474.5385	3842896.6605	5146491.2495
Unknown 1096	1102488.189	1896744.904	1423564.654	377939.05145	1046719.1425	848283.9887	360594.7909	1047931.8395	1415924.7875	984085.15155	875715.2518	731252.1794	1306332.214	1624043.298	1392601.1665	1264126.2875	1263028.0645	1404609.716	1566345.762	1446876.14405	439910.9564	1124914.4198	1035191.4151	1605916.9595	1031284.2821	4074745.402	4819701.428	4090049.8655	3076483.9175	2955144.1045	2634803.6552	7498849.993	8006407.6905	4467476.265	1205444.6213	2642188.52195
Tyrosol	874898.0041	1505193.749	1129693.6215	276432.82695	830641.54175	487441.89785	208912.9586	831603.8976	1123630.87665	780937.28675	745278.5597	580297.43875	1036661.85105	1288786.813	1105122.026	1003168.62985	1002297.1167	1114651.6121	752778.2597	782370.20455	497430.58815	700856.9454	781543.15345	1259590.2955	641430.45595	4579842.9595	3824754.9515	3694211.036	2923562.7915	2054812.1695	2075216.82725	5950838.257	6353619.1855	3545240.7625	804578.5404	2018215.03845
Unknown 405	3786882.1675	6757498.837	3662719.999	39793.837825	2340218.2265	2513397.382	883830.092995	4257250.5115	6578448.274	6899975.286	3417480.408	4578307.2235	8171931.025	8794758.301	8195622.3225	9329924.2625	4796603.1115	5559057.4625	8441313.9455	9056044.2515	5922476.1185	5512498.546	7033445.0945	10940108.266	13434293.77	22834379.965	25410648.59	13121836.165	10369775.5715	18162611.98	7625714.7435	20490592.9	25751713.1	22347329.12	9834492.43	13808119.285
2-(Isocyanatomethyl)tetrahydrofuran	12250644	21371908.485	12016490.13	417000.0689	9114056.9475	10153635.98	3454771.5765	17236929.81	21096807.43	22768742.82	12371800.765	12788464.96	21137459.55	24301495.72	22230362.495	23268494.22	15439331.855	19864031.22	24674536.745	24702051.405	15385338.39	18071379.79	20875183.635	27860136.525	11596537.24	17519923.48	19115008.95	11242145.65	8612243.719	14426843.795	4121173.7325	12112007.805	12544959.94	15561429.08	12206312.75	12161817.615
Unknown 760	4594643.224	12611554.65	5136236.625	133031.88482	3283901.6805	2358803.062	419185.82732	4391534.464	2886711.2835	3363874.3365	2238406.747	1762354.419	2374298.237	6629478.6315	4812278.738	3276314.6395	2645335.6265	2810590.7345	5711572.174	5681645.655	2960022.455	2190820.16	3805161.572	8750457.9205	948521.753	2881418.9005	4117917.547	819259.599	1980097.378	4665839.0915	1373118.31275	2114751.02	1813482.0795	2035912.617	776510.1656	1292633.63
(4S)-4-{[(9Z)-3-Hydroxy-9-hexadecenoyl]oxy}-4-(trimethylammonio)butanoate	4594643.224	12611554.65	5136236.625	132761.87654	3283901.6805	2358803.062	418925.585195	4391534.464	2886711.2835	3363874.3365	2238406.747	1762354.419	2362318.6395	6629478.6315	4812278.738	3276314.6395	2645335.6265	2810590.7345	5711572.174	5681645.655	2960022.455	2190820.16	3805161.572	8750457.9205	948521.753	2881418.9005	4745727.51	802545.4711	1980097.378	4665839.0915	1297935.3767	2078358.1785	2008027.7165	2035912.617	776510.1656	1268806.467
Pimilprost	4594643.224	12611554.65	5136236.625	134011.51106	3283901.6805	2358803.062	420130.020635	4391534.464	2886711.2835	3363874.3365	2238406.747	1762354.419	2374298.237	6629478.6315	4812278.738	3276314.6395	2645335.6265	2810590.7345	5711572.174	5681645.655	2960022.455	2190820.16	3805161.572	8750457.9205	948521.753	2881418.9005	4117917.547	838171.72385	1980097.378	4665839.0915	1394689.2342	2114751.02	1813482.0795	2035912.617	776510.1656	1292633.587
Cumene	3066722.5645	5613747.255	1906880.5815	143671.976705	2252020.5105	1335454.1925	401011.671285	1135846.188	1771328.288	1181597.33	979292.6819	1775104.791	2430443.5805	2090003.7745	1960050.087	1960789.685	981591.93305	1281694.03	2247028.3235	1766508.453	1334870.5215	977296.9572	1427909.777	2489202.808	956870.9648	1170728.2265	2195375.201	940197.30975	1603736.0435	1797895.9275	1150528.43035	896663.1955	1011394.2576	2003836.733	672430.0092	924815.69825
Dimethyl carbonate-D6	2917244.95	3542113.85	1813935.7665	206138.1436	1456326.8255	1270361.7355	454105.95855	1130246.4755	1684990.538	1257051.179	1040665.5501	1688582.9665	2311979.3565	1988133.203	1864513.694	3414875.0545	947162.4794	1219221.94	2302923.261	1780400.682	1269806.5135	929661.7326	1511892.3405	2584731.9035	863962.7671	6751903.6895	2088368.6355	2238312.77525	1305919.5498	1484448.419	1237821.8794	852958.2066	991379.4	1906166.1	639654.5521	1213585.58955
Unknown 333	3644215.8365	3606514.459	2074647.044	25711320.04	1437376.0415	1392378.3265	10884654.337	1482756.3055	2025957.53	1593079.58	1177226.748	1846024.2455	2241085.117	2202955.6915	2157639.3335	2132473.5545	1360852.3165	1626205.7885	3364494.11	2380831.2055	2023138.998	1822821.221	2090405.0735	3248940.424	3335655.3735	5884056.0145	7731551.36	3779384.8275	3492763.302	5053899.098	6398121.2965	5099866.105	6328525.445	5703425.544	2282156.455	3341012.728
Unknown 904	1305076.141	2150463.9225	1431565.969	870056.325	1750116.2493	740007.93005	1082009.8373	1580838.41345	4884977.05485	2652703.362	793334.55375	829716.71375	1495254.27	1201585.8605	5651494.8201	1256634.266	1347826.9335	1332568.714	381478.2466	359707.97325	819467.0363	997643.2217	326566.7456	356846.2076	1355407.0935	1034731.6305	1069201.20055	1637658.592	1731570.243	1458632.8675	6260252.7215	2790934.5565	1053275.21765	779714.15045	666574.02425	1601755.565
Unknown 777	2550987.345	8382372.4395	2115537.124	105302.5099	1793095.839	1993132.644	1959794.005335	2169379.3685	5026571.718	3185600.79	1658218.553	1643170.4165	4048342.917	4695188.8325	5278298.09	3772899.5715	1548771.9705	1897487.386	6954025.4105	2234579.295	1128681.50405	8108386.3465	1984389.296	7910728.7625	2937988.7235	3592318.958	3743903.483	3771868.4815	3440501.5795	4286677.3945	4203891.8775	2241116.4785	2507141.974	1518317.0425	2285140.8985	3812023.7365
Unknown 168	2398770.3745	2697418.8545	1688145.3855	57820284.59	1225369.8845	1264126.6615	30940275.4195	1031040.34125	1521708.2275	1057573.0945	1122618.791	1760392.8135	1838367.339	1792029.6225	1858175.6345	1835991.1305	1137703.02855	837963.303	2913867.666	2270391.711	1929291.754	1738266.107	1993437.5605	2999130.395	3180924.4995	5611112.6115	7372908.2855	3524331.4725	3330744.671	4622449.6845	26605273.3585	3945306.4445	6034964.4615	5199739.651	2176294.1815	3186033.3425
Unknown 1039	2774165.6785	3119551.1195	1952331.511	2247319.7445	1417134.0085	1461956.023	1756749.866	1192392.8855	1759847.788	1362383.682	1298302.894	2035885.292	2126062.432	2072473.099	2148970.624	2123314.3585	1315747.7385	1624723.672	3369873.063	2625696.41	2231216.053	2010295.8685	2305400.351	3468478.9735	3678722.9265	6489223.057	8526730.75	4075871.336	3851989.1885	5345839.4355	2537415.401	4562726.739	6979405.5555	6013472.3315	2516873.0975	3684631.2775
4-Hydroxyprolyllysine	3122635.9565	9807881.8535	3791725.5085	252861.4327	2891452.994	2742208.7155	538587.8065	3677452.0375	6001725.6935	6035751.7045	2876481.2275	2514978.621	4778966.082	4772772.65	4997016.5845	4407679.6545	2688890.3275	3584188.1705	2073327.3835	5923821.8885	3041254.032	4308275.806	6085193.606	7517713.9805	1860781.14	4771099.3895	6703776.7895	2772335.079	2809010.949	4061389.7135	880245.6171	3192346.85	3974099.854	3357573.483	1692678.9585	2768691.886
Unknown 974	1240064.3755	1359426.849	780669.50445	9059497.846	527532.37485	586591.3908	1387773.0387	483232.60325	603218.0666	596997.73565	557994.44785	887962.72245	753298.5338	755159.6939	802231.21925	779768.0489	431763.3545	589263.6012	1323188.172	1257336.036	977907.42605	991491.65535	1139532.316	1631976.4795	1818349.535	2724154.577	4214662.862	1451476.9255	1209889.578	2114365.6745	1971988.809	2000687.5435	3328054.9875	2188706.0665	1244060.8115	1821269.964
?-methylstyrene	49034293.43	35666219.06	7753640.5463	708467.6918	8531617.851	15382716.235	3523044.5493	5348196.4755	17181638.46	5568510.3945	8170427.134	24918547.13	32010585.095	13080175.055	16532857.9	26570322.19	7312841.288	10586468.759	23484868.84	9399644.3625	12406704.49	7488152.595	10021589.251	9205356.125	11102064.28	5893306.134	29123035.45	16100693.41	25993833.51	5261129.454	20432123.123	5782514.5745	6611703.462	35069549.65	8533608.0375	11996064.115
Unknown 740	2246669.242	3638435.0435	1726546.469	46486.2757149999	1104915.979	13287313.1	297351.465395	808017.4788	1061462.29375	924621.92255	832004.47385	1095687.2736	1402144.906	3153769.292	1510247.6105	1545141.4495	4612725.747	979424.2373	2296095.546	1238309.48	1047484.76515	767306.5594	1095342.944	2109935.4145	566960.10895	697194.3334	1556083.3365	731329.0416	1208604.72165	1100365.599	1090992.454	705809.3137	618049.37555	6796565.155	696285.14115	675849.1902
MFCD27952927	3797448.5695	10500310.44	4864980.592	255672.7943	3462832.894	2939337.253	395840.91147	2150451.7385	3241608.8755	3155704.509	1566522.4845	1665567.9565	2478349.189	3632826.029	3656546.633	3420971.1735	2104515.9125	2981635.911	7664554.3205	5533337.271	3528732.463	3856152.972	5640745.7765	7498422.5415	1076679.9882	2597914.9045	3926682.254	1507370.3305	1282243.083	2778535.5355	569870.4869	2671597.077	3385141.914	1748320.296	1119768.3795	1480094.4255
Unknown 262	12361612.4035	16693718.855	11807451.015	433931.333275	5931177.1665	7382055.302	1404438.70329	6100914.6835	7218073.598	8745852.7445	4252839.4855	5244073.3555	11437796.395	13464108.665	12269667.53	14300423.94	7246986.0115	8238225.7165	28079128.62	22177004.625	13873179.5	14534979.21	21941298.925	26440385.535	21719360.35	29876856.955	36927241.165	19499237.22	14783834.935	23527661.495	13230507.382	23303027.32	37445332.82	33172096.115	10255596.553	16867217.36
Unknown 1237	520882.5226	753851.83285	300617.9464	69811.37782	264769.59965	209170.9606	95691.86577	262698.0738	344721.35335	268482.2967	206747.84555	279846.63305	410968.8879	381702.991	424722.5911	375134.40495	236203.904	258359.3293	1900300.178	1563000.1265	1120721.0245	1136921.5975	1923261.1985	4699645.465	162187.9383	249989.97645	423566.3359	178651.3481	240520.3111	298936.15985	250656.8523	350940.93225	375795.9707	383856.76265	180602.0821	204681.8854
Unknown 491	726182.07645	897900.3649	876402.9808	102660.128085	776593.15235	661469.8675	93742.82012	709643.4182	518129.93485	625395.5259	404330.5921	310531.37365	1166856.255	1216353.3475	1376964.475	1003395.75495	962432.3799	1077588.915	1497780.10255	1810855.6525	1555989.612	987934.25125	920243.7096	1567142.0065	9853246.7855	16386888.805	21636660.25	13736151.32	6351991.017	17261522.74	4222476.58895	15136183.31	17936366.305	12650249.405	11285391.1535	12652809.07
Unknown 591	1882988.0835	1336942.95985	2690210.896	82061.348225	1368671.8315	1508756.1015	1716138.603585	2284142.422	3818915.593	2675015.6575	1271341.0525	1320864.3015	4017399.93	6068829.8475	4792585.5005	3957560.7625	1311083.6045	1798278.461	6985956.1775	5701662.1135	883944.9669	1724875.585	1595153.4645	8083605.1925	2318260.295	2887689.4475	3444386.1995	3005156.2305	2614277.295	3398532.5785	2285152.1395	1591549.8885	2796553.9485	1222871.873	1836912.9625	3064299.3695
Unknown 608	241070.73815	466236.11045	255636.7891	97780.109885	184242.24645	176337.1619	92069.19306	288224.6656	410692.54955	467193.0253	244619.1628	226870.0331	291957.29955	306445.3906	296259.56915	289514.92405	196133.97155	248321.04905	498234.58885	540177.8077	383028.1911	430511.72305	502326.99645	613345.3181	210941.721	260843.2413	332500.54705	221074.9808	198111.4741	250475.56065	146111.124865	256275.60205	270613.16315	1146579.14715	193332.328	229891.74925
Unknown 514	160037.12655	309515.3231	169706.9395	63354.23873	122310.98615	117063.1198	61121.018735	191340.7145	272642.19635	310150.58025	162392.7824	150609.85205	193818.65945	203436.7179	196674.76245	192197.26495	130205.42215	164850.31515	330757.82055	358602.22955	254276.94605	285799.34515	333474.60465	407175.1845	140035.68895	158992.55335	196329.6041	146762.75085	131518.2062	164240.97265	96415.96154	170131.0216	179649.14935	1842029.9925	280276.7022	152615.84735
Unknown 1241	146533.5248	283399.0602	155387.4189	57715.48732	111990.6381	107185.5758	55890.327285	175195.7807	249637.21165	283980.7157	148690.41525	137901.7042	177464.6418	186271.1484	180079.7527	175980.05725	119218.95785	150940.58645	302849.1597	328344.115	232821.58325	261684.1875	305336.70715	372818.5845	128219.7671	143725.1057	202108.6322	134379.2134	120420.97195	150382.659	88280.582105	155775.71785	164490.7257	404842.4272	100883.21635	139738.43775
Unknown 90	7610785.4525	83544013.7325	5156847.1575	1886322.8299	2565043.086	1936389.5565	7108904.3179	3798140.465	3559285.69	3330390.8295	2429327.907	3037690.507	2381082.181	5425013.153	4384869.8715	3193987.945	1520243.696	1799443.244	7233647.822	4903377.6215	2806665.628	2708495.2675	4465499.57	8508645.17	1125011.977	3098319.921	4661663.409	1150866.149	2354984.02	4307600.5485	5166955.635	2080943.506	2795126.7105	3754609.847	1112812.84845	1416900.6798
2-[(11Z,14Z)-icosadienoyl]-sn-glycero-3-phosphoethanolamine	3585095.152	5441173.4015	3409025.066	595432.43095	2727052.5075	2267130.1615	307308.7429	1729491.7205	3378930.715	2257994.2995	1606324.665	1417141.605	2259649.0265	2714774.0315	3693707.6615	3554681.0765	2767266.033	3543394.306	5526808.0095	4870067.9075	3917027.126	3608102.3795	3888797.431	4890920.163	17255286.51	26865543.49	32662380.205	13001433.905	10325036.461	22043457.305	7550981.4375	25853506.05	31933703.625	31682500.065	11642426.149	14909870.745
Unknown 966	3222850.693	7282578.888	2795385.127	384626.11755	1873283.484	743248.7153	412686.35625	1882270.2315	1881567.8905	1358951.4729	925108.40375	1194275.7724	1089037.62885	3231705.3975	2019682.9449	1951407.4385	1052564.33635	1232149.2217	6589808.416	1687688.3545	2233826.89155	1938152.311	2158869.52035	9393413.2355	908479.45245	2568074.023	2957354.856	1675537.37	1548467.728	2650326.1205	1261404.5312	2208698.713	1383996.1823	2528533.8945	926488.91565	1222733.661
MFCD00134195	4415012519	7246262626.5	4193138056.5	83482424.705	1314388270.41	2497031902	35310149.09125	242443604.95	244275668.952	448257658.2	89047977.7105	204452182.65	385827071.35	535313718.9	505267145.2	251217312.9415	262911367.95	385451879.9	1903284807.5	1713698770.5	849647408.65	1017953613.25	1512013046.5	1811334874	443280712.75	1479647473.5	2379563564	938812854.8	799516040.1	1502168095	41048194.267	1128443734.5	1848377897	824680620.55	585504217.05	1156329855.5
4-Oxopentanethioic S-acid	69482355.195	150664367.9	84912424.185	5889823.91875	65797210.545	62481013.065	15423525.81475	77566011.61	120047052.65	120739026.85	72385390.25	65808706.985	80350436.125	93988674	88460985.19	89343248.91	58320604.59	70043826.44	131688806.7	111336430.15	66099921.085	79623033.7	117906468.05	145350203.35	52125891.935	109073050.55	144358340.95	68536677.32	49388713.9	97508036.155	18029252.317	48140968.94	54940435.615	79235951.46	42495791.365	60879214.115
2,5-Bis(tert-butylperoxy)-2,5-dimethylhexane	333122391.7	803150842.4	360768566.75	14162389.465	256991118.2	169583634.4	36171522.837	257777577.55	231256972.55	242092965.9	175773995.85	195833375.4	188983716.35	346407480.9	316773925.7	258587973.3	173726608.5	200040228.65	503660246.75	414026842.3	237419781.3	210312147.05	316880728.45	608300227.45	108696265.25	273491847.6	363687069.6	94594568.39	183544059.6	355765616.7	108025094.555	178250604.1	192089321.65	188545456.05	103114406.35	131975060.25
Unknown 1163	2821624.4505	3128145.7825	1917952.7155	3121130.637	1373992.879	1329961.9885	2366883.0335	1322755.743	1876669.07	1356551.9335	1125315.2425	1764621.153	2086799.4765	2052304.868	1984483.3465	1938602.9335	1300843.578	1542952.76	3216131.9075	2275845.032	1933925.777	1742441.2995	1998225.6575	3057590.7745	3188564.8565	5624590.109	7390617.4925	3612727.422	3338744.885	4831040.1545	2332282.309	4725161.8295	6049460.0215	5440296.0175	2181521.487	3193685.9705
leu-gly-leu_2	13873545.237	52118456.63	23798701.02	992725.7766	19867864.965	14509519.695	3001826.533	25468953.795	41612589.755	42879945.71	19930537.97	19441766.175	1904342.256	33682958.585	34011003.96	32309518.635	20874291.705	22742688.63	25763319.805	22967059.9	12114213.665	26354055.195	44172732.615	37655780.96	6034198.128	15723717.3	25860881.015	10442604.1	11248978.16	17232049.04	2930229.3178	10597381.155	13309566.805	16350149.01	6318726.1365	9811873.76
Unknown 632	334067.4733	1005963.5726	442930.2534	68411.65828	284717.9239	301020.0439	215959.25825	430896.45055	648762.87675	553323.22185	308520.864	283489.0234	554328.7703	682253.33895	634653.90575	593944.75775	348570.3317	474263.6093	392527.62655	506650.43405	982390.03735	755082.5861	605182.52765	399220.2602	702944.56525	399163.9267	870492.89585	634308.5925	767225.2498	491575.5353	232227.71495	866314.58035	1381243.5505	1642941.52	1088667.397	675876.4341
Unknown 797	2177263.556	2228868.933	1239513.1365	6593608.4781	858770.8884	831886.6727	3093558.406	885883.66095	1210423.228	951797.11275	703342.77935	1102920.7635	1338952.787	1316172.0815	1289097.4905	1274062.011	813051.22605	971588.61	2010141.7535	1422445.1155	1208739.2755	1089057.946	1248927.8865	1942058.054	1992911.838	3515472.5455	4619272.229	2258021.264	2086777.1255	3019489.19	2289615.6015	3046952.516	3781024.076	3407553.5425	1363491.1605	1996112.629
Unknown 1215	3277306.9675	3354985.511	1865766.3315	1399883.271	1292657.3855	1252190.1545	2424557.6265	1333468.6495	1821979.001	1432684.298	1058700.5805	1660161.8545	2015446.9985	1981156.54	1940402.7475	1917770.723	1223838.263	1462475.2765	3025748.332	2141123.097	1819444.246	1639294.9695	1879937.8025	2923265.9375	2999813.153	5291634.3705	6953119.2115	3398866.8025	3141103.0575	4545059.7525	2558788.6385	4586398.6845	5691353.495	5129190.233	2052383.1705	3004631.115
Unknown 548	3512797.9785	3596058.1165	1999831.039	15501601.54	1385541.329	1342166.3235	3486729.7995	1429285.088	1952897.3685	1535629.8805	1134773.5495	1779452.845	2160267.0155	2123512.615	2079830.4575	2055572.2085	1311777.2055	1567561.4905	3243163.5885	2294973.5745	1950180.479	1757086.569	2015020.8015	3133317.318	3215364.836	5671864.9505	7452735.8455	3643092.5005	3366807.1315	4871645.1865	10737542.1385	4915954.529	6100305.907	5497748.384	2199857.2375	3220528.993
Unknown 1495	2447562.472	2505574.458	1393393.936	616879.8533	965383.9988	935162.2109	667515.37045	995862.7179	1360692.627	1069959.072	790660.0864	1239844.144	1505178.6375	1479569.795	1449133.997	1432231.9205	913988.416	1092207.608	2259693.1385	2078694.5055	1873161.231	1668120.0945	2293802.884	3297041.634	2240324.1955	3951904.972	5192737.1505	2538345.9395	2345842.498	3394347.186	1910957.718	3425219.979	4250423.7065	3830588.239	1532763.356	2243922.352
1-(Decylamino)-1-deoxyhexitol	2383126.627	5950915.594	1576580.089	142198.39479	1876202.088	1032882.586	295473.789065	1162246.89765	1428615.983	1958279.84	844224.3286	1345540.224	1916760.5285	2112225.705	1486836.46	1596533.701	897531.63465	1083418.11385	2004822.524	1454153.864	1347974.9885	838619.003	1655838.993	2194068.312	575687.7702	1194746.4015	1920818.68	716899.84855	1283986.522	2373701.8365	942340.15855	722320.9116	1485238.6748	1591677.363	575644.01735	747590.68725
Unknown 475	141681.14352	555087.7884	464985.47405	62218.278325	380733.3767	402298.72655	462597.605805	512282.70845	801048.83835	144195.914245	340038.3232	210907.10885	1004281.84115	571100.7001	1238302.329	1205861.345	510398.10725	1004292.8281	2755140.0255	2398340.616	1644357.312	2021404.701	2651363.6795	1766770.2195	10387134.429	14261348.72	17349588.7	6445854.7315	5102014.766	8638744.199	2374284.10927	8866386.638	5178476.668	3839934.6549	1358358.4773	5591502.45
Unknown 1420	331859.95125	596777.1156	327167.12425	120740.27095	241306.0124	233770.4844	117362.03377	374574.71995	545441.86755	580538.82855	311934.48345	294251.8116	399499.7517	412154.2757	408812.7201	399679.4687	270798.2332	314325.27955	677283.83335	730400.1733	514188.10785	610221.54415	658508.57705	810138.5106	278641.308	329612.8979	428744.96625	299416.5551	283720.90845	361120.89775	191405.79935	335819.94875	337185.5113	389857.2743	206428.9655	309121.7185
Unknown 293	346240.39415	622637.17855	341344.2135	125972.293	251762.49355	243900.42955	122447.6671	390806.1162	569077.42715	605695.24	325451.4987	307002.58605	416811.22105	430014.1018	426527.74705	416998.72575	282532.69685	327945.8949	706632.48315	762050.50645	536469.3524	636664.19275	687043.64125	845244.13435	290715.63455	343895.96955	1324521.0446	312391.13265	296015.34865	376769.30135	199699.9613	350371.9897	351796.72595	4042899.267	640114.59735	322516.84855
Unknown 197	452692.66535	606219.13135	516092.34225	411312.0356	449741.8015	458647.81005	399707.80905	491280.34465	592893.08715	555504.14655	442529.56515	448805.8068	42930496.37	62659100.01	46624345.53	5336862.51795	488158.4788	519051.0243	554118.06105	511151.82005	439804.6264	475628.56705	499021.41995	555859.715	461668.8396	581348.7307	707051.0154	502333.6381	477001.88115	591034.2154	436912.5808	568304.43605	576197.8177	593098.921	464626.63225	487445.19605
THIAPENDIONE	48942266.8	78533963.305	42706080.365	3814532.33145	33393170.995	33197432.545	11290219.42575	55919509.34	73003088.6	74752871.35	41733882.915	40561968.75	70041104.305	73595080.125	67332759.46	69344248.82	42117640.91	57270136.285	39227399.495	36293291.925	24740794.96	26820450.41	33233051.81	41437957.785	32763151.555	51674065.22	63534568.37	34524082.28	29282846.95	45841133.87	20157471.0765	53477410.94	61851039.665	43303190.325	28344365.99	37061342.45
Unknown 270	11231078.155	21520259.925	12728340.045	930605.31625	10099804.95	9923657.8065	6390046.5901	29065050.3	38176562.56	38513255.49	19758127.965	20629867.155	39230627.03	44602306.52	43276180.52	23703273.9775	31501048.24	36835705.33	9770853.345	7660030.9335	5210049.403	5709768.8455	7612055.8145	10017799.7255	3783577.242	12005042.825	14726484.19	3784002.2765	4776160.1255	6367790.9395	3652155.332	9252524.5005	10778776.275	8965842.579	5639044.675	5862326.8165
Unknown 352	3111765.535	4448822.5885	3619172.5745	38941.47503	1994802.807	1867464.644	461100.895195	2302661.071	3192836.9	3298038.55	1750025.324	1876543.4155	4382760.196	4389372.0655	4311057.29	4794948.52	2327655.681	2954424.705	9643817.7335	9356401.093	5913992.69	6127409.4005	7816324.2495	10508732.14	17485429.9	28811437.53	30334832.22	15229508.345	13107164.015	21725624.97	7418270.1625	18881312.24	22365819.85	20282611.835	8736113.9555	12962678.97
Unknown 3	170499154.9	248050079.05	164356135.7	6078003.63075	91693212.57	109524929	28369343.63985	133101214.7	155984410.9	186155666.3	87239780.16	107569554.915	215174675.95	268081569.95	246939462.4	238260265.1	136129144.1	161083148.7	268812959.25	257984928.7	144222660.6	174723462.9	207352501.05	287749320.9	813657815.25	1296741664.5	1702296539	814417122.65	721088530.45	1217546624	560547428.55	1298829725	1572674503	1264920586.5	596428128.25	900089024.9
Unknown 494	1470913.48	1455696.087	837389.0134	350177.95725	580167.55595	562005.1451	375725.04475	598484.37505	817736.48295	643014.1172	468462.9727	691332.16195	904568.3507	889178.18495	870887.1602	860729.50635	11393590.9501	656384.8366	1358009.504	906783.52155	758014.5052	624730.5998	751119.56535	1311368.6125	1186581.216	2338070.3345	2692486.118	1525471.69	1409782.75	1916924.136	1148429.71335	2010881.654	2289998.304	2302071.5275	843510.0506	1113222.3115
Unknown 1346	2135762.161	2113666.5495	1215886.4495	514597.50435	842401.62985	816029.86125	582479.1344	868997.59865	1187351.031	933654.6567	689936.1769	1081897.6995	1313430.6545	1291084.178	1264525.6625	1249776.7785	797553.442	953068.903	2567385.2775	3212073.6805	2895693.7085	2688646.9255	4382258.733	3012192.522	1954924.4195	3448463.1955	4531223.0615	2214980.5245	2047000.516	2961933.9095	1667516.655	2988873.7495	3708952.978	3342601.265	1337501.2955	1958064.199
Unknown 1252	3148759.7295	3116184.1125	1792584.5665	4686855.9685	1241954.922	1203074.955	2810955.276	1281165.4285	1750514.7255	1376489.4975	1017174.707	1595044.603	1895477.028	1903448.7745	1864293.4855	1842549.167	1175835.1215	1405111.9715	2907068.088	2057140.8935	1748079.392	1574996.189	1806200.1835	2807224.717	2882150.175	5084078.2915	6680393.989	3265551.57	3017898.2045	4366786.895	3459990.8765	4406504.372	5468119.058	4928005.771	1971881.6515	2886779.1605
Unknown 420	1199950.0035	1187535.874	683129.8804	17812154.2865	473292.32505	458475.6922	5163053.259	488234.9219	667097.62945	524561.64335	382165.33695	563978.8074	722340.81435	725378.7396	710457.18545	702170.71795	448094.95795	535469.28335	1107844.568	739740.91935	618377.3013	509646.2135	612752.5088	1069795.6015	967995.8433	1907364.06	2196491.3445	1244457.8045	1150080.436	1563799.065	1898709.559	1640448.2525	1868147.59	1877996.752	688123.33425	908150.7069
Unknown 1048	1944210.246	1924096.343	1106836.2085	468444.361	766848.43945	6984099.313	530237.8336	791059.07305	1080860.071	849917.1786	728510.4238	984864.622	1195631.8845	1220935.5135	1151113.0755	1137686.9875	2499504.2165	867590.20285	1794977.0855	1264160.0155	1079356.368	949477.61595	1115243.208	1733328.525	1779591.453	3139177.9485	4124827.4105	2016323.6855	1863409.4425	2696284.4275	1517960.6725	2720808.0915	3376304.9625	3203281.376	1209734.5155	1608275.724
Dibutyl itaconate	2802360.4095	2773368.48	1680818.9515	723325.4593	1133321.7885	1070723.0505	764278.2026	1140222.685	1557938.231	1225060.025	905273.94045	1419571.5875	943759.8173	1694047.798	1659200.0355	871223.02275	1046479.90815	1250533.702	2932938.373	3340719.896	2199760.487	1461895.7755	2185723.2395	4313655.961	2565080.9335	4524771.9565	5945474.8035	2906303.8215	2685895.138	3886390.7575	2187969.5885	3921738.8615	4866563.879	4385869.186	1754952.2815	2569200.6775
2-Cyano-5-nitrothiophene_1	3055413.901	3023803.9975	1915626.067	57155821.34	1205136.835	1814322.167	28027552.21	1313726.1855	1698620.246	1344016.224	1479264.42685	1760490.9995	1839285.102	1850581.5175	1809026.0045	1787926.302	1187894.9495	1363457.0495	2820887.2735	1996156.399	1734190.669	1528305.0035	1752654.8935	2724003.7855	2796708.059	4933359.4245	6482351.9145	3168743.4165	2928431.8015	4237332.3235	8724458.404	4275872.366	5306015.2	6357739.216	1913424.69	2801199.8165
Unknown 1460	2543420.238	2517107.1845	1447965.63	656489.65275	1003192.8616	971787.44995	693658.33235	1034865.267	1413983.5875	1111863.574	821625.9598	1288402.124	1531077.3285	1537516.5305	1505888.7275	1488324.6875	949784.39205	1134983.4645	2348193.0805	1661661.8065	1412016.44	1047858.4021	1458963.686	2267544.294	2328065.5605	4106679.6865	5396108.5415	2637759.202	2437716.444	3527285.3815	1985799.5825	3559367.2945	4416889.7825	3980611.634	1592793.3955	2331804.6375
Unknown 676	1312889.0275	1299306.483	747425.91095	312557.3354	517838.4922	501627.3211	335359.826	534187.48285	729884.70815	573933.2671	418134.6525	617060.3658	807387.97945	793651.2233	777325.2558	768258.86785	7926152.15355	585867.5318	1212114.6495	809365.16815	676578.83375	557614.0004	670424.637	1170484.523	1059103.3945	2086884.7355	2403224.6155	1361585.8925	1258325.748	1710983.481	1025050.6169	1794846.873	2043977.2205	2054753.3835	752889.3476	993625.64685
Unknown 669	2470179.7675	2444624.4265	1406269.931	11840708.2935	974304.86425	943803.8045	3608755.79645	1005065.22955	1373266.4375	1079846.2885	797966.3731	1251301.225	1486988.3405	1493242.119	1462525.0715	1445466.8075	922434.34795	1102300.4175	2280574.382	1613812.501	1371355.9365	1235573.386	1416951.2865	2202247.9625	2261026.4555	3988423.5105	5240721.9005	2561802.1415	2367519.8255	3425713.476	6069443.926	3456871.5565	4289700.779	3865985.7205	1546927.228	2264657.8615
Unknown 612	6917620.658	15533428.175	7302406.4335	417140.82255	5673722.569	5020601.1685	836430.5037	6656770.318	11645313.41	11239234.285	5525665.5715	4692334.2235	7350234.3355	9194013.26	9153826.4095	7743899.214	4958119.5865	6173077.6825	2502960.3945	2875039.24	986240.07305	1555213.537	2116624.7925	3131550.4265	984513.8982	2673015.1985	4339171.247	1375312.0915	1181354.1407	2801540.267	642422.76685	1976901.994	2855665.7475	2610651.075	975969.89775	1812724.418
Unknown 79	107007720.8	162358346.8	82286175.545	734510.25285	38562374.335	28509764.37	11576371.39315	45538277.135	47734275.1	50054320.85	28925145.455	34796099.795	37878623.405	79230645.03	62146469.285	53701128.56	32308401.69	34830989.945	142762137.85	92288664.015	59772580.12	57924459.595	76328087.08	152412825.1	25276132.5	58782499.965	76121983.82	19607597.085	31737543.335	76597603.41	12847150.8105	37166066.63	32710207.645	37845878.39	20022179.655	24774954.24
Unknown 1451	450967.59215	1021855.07315	560586.84125	409744.65135	448027.97315	454317.96805	398184.64495	1062554.271	1053815.6184	1357069.136	495471.4624	447095.5453	1543085.1925	1758931.0935	1585284.5305	1165155.151	786713.45895	533428.56375	596473.2547	594322.8123	542247.05535	652671.68745	551611.61915	816471.33975	465270.9112	580236.97745	747264.2078	500419.3984	467724.26125	581203.4953	747057.16305	4533106.0065	4955511.715	1699963.6188	462856.0824	485934.5334
Unknown 502	1613414.723	1549008.001	1365841.3385	398478.40345	882463.46535	1381515.1965	391765.748	1246333.828	990898.80435	930653.1999	1034745.58175	1253777.8305	1634259.6245	19910750.48	978703.2173	1018109.14745	1516072.9055	1009705.7345	987032.2689	973266.0265	877637.00445	730416.4705	674927.9394	1221368.215	1270783.0855	477217.1559	1121528.0145	613599.76	782719.61645	622705.66225	885470.17365	928564.22615	1050367.8345	4811978.661	756380.71705	621415.6382
5-Oxo-5H-thiazolo[3,2-a]pyrimidine-6-carboxylic acid	6251580.4675	9495467.9375	5012165.29	44568147.095	3503749.3545	3209744.846	32247292.32	4014659.774	4689669.0685	4588071.45	2653272.234	2934974.062	6131616.5525	6650167.847	6534813.118	6331154.8425	4665404.6045	4632480.99	7155543.7245	6466325.151	4204255.5875	4315524.6055	5610391.4075	8835995.522	15835010.71	21393245.64	27293785.055	16796918.755	14909487.365	21997815.48	24196863.395	25628774.81	27661033.4	22953245.72	12640042.19	15817866.39
Unknown 1282	1317064.721	2137609.3455	1128333.162	99188.05689	788760.21835	690881.2929	140819.5389	903775.81255	1055733.1655	539077.8428	597301.74015	612283.0828	1380342.8045	1497078.504	1471109.974	1425262.646	1050270.776	1042859.048	3655610.048	3098086.2335	2934509.162	2770742.7315	3707227.514	5218458.266	3564760.2725	4816024.034	6144347.006	3781303.9595	3356407.47	4952124.1345	2477395.97625	5769521.724	6227021.5525	5167209.5435	2845512.4575	3560900.7625
Unknown 301	7371945.887	11197180.645	5910411.2125	23098185.588	4131667.3085	3784973.3265	13154661.697	4734139.593	5530119.4285	5410314.1805	3128773.505	3460960.0045	7230482.8615	7841965.3655	7705937.5525	7465781.036	5501506.4535	5462682.494	8437911.245	7625175.641	4957713.469	5088923.358	6615847.316	10419522.0995	18672852.84	25227196.555	32185190.21	19807147.455	17581463.535	25940113.25	14143538.6305	30221788.24	32618254.295	27066769.155	14905303.945	18652636.03
Unknown 781	2762732.8845	4196289.509	2215003.7005	496660.5048	1548396.2195	1418468.1275	449479.8651	1774180.567	2072484.3935	2027585.814	1172548.6845	1297039.9085	2709717.771	2938878.816	2887900.618	2797898.8305	2646197.252	2047211.523	3162217.308	2857634.0385	1857967.794	1907140.411	2479375.0825	3904851.825	6997895.18	9454220.9845	12061819.875	7422986.884	6588882.802	9721395.818	4863316.4745	11326009.375	12224116.285	10143624.816	5585957.0875	6990318.6675
MFCD00082186	5367844.2675	8153169.1715	4303635.354	1047249.14245	3008452.1805	967411.72125	1106541.57375	3322242.514	4026727.858	3898669.739	2278200.2445	1435858.63525	5264838.697	5008189.992	5611038.571	5436169.846	4005893.4685	3824627.1175	6144021.4295	5552232.2035	3609933.4195	3705473.2215	4817295.004	7586921.1245	13596541.215	18369052.685	23435479.775	14422471.97	12801851.735	18888159.295	9449167.3795	22005838.79	23750813.15	19708527.96	10853219.97	13459797.56
Unknown 421	1340951.283	2036758.542	1075099.2505	13522882.147935	751547.10365	688483.7351	5084300.3885	829935.65765	1005924.46765	973934.02815	569121.49265	629545.96125	1315219.2675	1426447.4645	1401704.11	1358019.825	1000719.78965	955437.30155	1534849.5615	1387013.5805	901804.26445	925671.2423	1203417.535	1895303.051	3396577.5605	4588807.637	5854461.329	3602904.878	3198054.686	4718486.6365	2886656.2275	5497320.022	5933235.3525	4923424.478	2711263.3165	3362417.3705
5-(4-PYRIDYL)-1,3,4-OXADIAZOLE-2-THIOL	5399369.7145	8201052.8825	4328910.6825	5718353.4475	3026120.8745	2772194.84	3117532.175	3467384.3695	4050376.904	3962628.9965	2291580.156	2534880.6025	5295759.1905	5743621.9615	5643992.3025	5468096.57	4029420.1535	4000984.661	6180105.3795	5584840.564	3631134.624	3727235.533	4845587.0655	7631479.2505	13676393.945	18476934.465	23573116.775	14507175.41	12877037.245	18999089.795	10284286.332	22135079.485	23890302.105	19824276.505	10916961.135	13661586.725
Unknown 512	4546225.0165	6905219.266	3644907.2915	8277553.8575	2547968.958	2334165.319	3030453.77065	2813729.549	3410384.134	3301926.9965	1929491.697	2134348.6775	4458985.805	4836082.5855	4752195.23	4604092.4655	3392738.722	3239217.573	5203598.043	4702389.9505	3057385.5725	3138301.75	4079944.5675	6425642.939	11515411.535	15557427.28	19848370.99	12214922.715	10842359.75	15997077.785	11009581.65	18637555.38	20115438.44	16691878.225	9191991.7385	11399598.3
Unknown 570	3943530.1015	5989791.515	3161700.437	9606297.084	2210183.668	2024724.065	6463260.238	2440712.2685	2958268.1105	2864189.1805	1673698.1915	1851397.1975	3867856.228	4194961.1335	4122194.759	3993726.039	2942961.958	2809793.1705	4513754.916	4078992.186	2652066.713	2722255.7995	3539064.6425	5573792.819	9988808.7055	13494972.765	17217064.305	10595585.4	9404983.6695	13876338.625	9764310.628	16166767.02	17448726.51	14479029.085	7973405.623	9888348.8775
MFCD03525124	1526498.919	2525064.1055	1492280.455	108735.837245	917050.20605	2495340.6725	186422.504025	1196454.3515	1397621.537	1201260.4827	1158293.52965	782281.57265	1786261.976	10846566.5685	1947513.8695	1886819.354	1390390.2085	1380578.268	1872158.6235	1878962.625	1431142.3805	2308497.5075	1632331.4325	1732213.386	2530865.83805	6146569.5585	8055136.5715	5005840.5115	4443345.6465	6555818.8065	3279675.28515	7637922.2325	8020397.484	3406831.521	355867.6571	4501650.648
3-Oxatricyclo[20.8.0.0(7,16)]triaconta-1(22),7(16),9,13,23,29-hexaene_1	4886524.418	7422096.89	3917740.1945	889928.6821	2738692.538	2508885.017	1007321.0308	3138043.7505	3665662.2335	3586248.8355	2073920.2875	2294111.4645	4792755.0745	5198078.7485	5107912.157	4948723.4295	3646696.006	3620961.3855	10832519.415	7451485.249	8641596.5335	7176132.5845	8205450.961	18224292.465	12377376.71	16721950.19	21334084.69	13129248.53	11653944.86	17194509.94	8601886.501	20032635.68	21621142.985	17941318.4	9880041.556	12363975.915
Unknown 300	7130303.909	10830152.875	5716676.2785	30715738.12	3996237.0875	3660907.245	14759077.8815	4578961.1815	5348849.9215	5232971.7205	3026216.727	3347514.622	6993477.842	7584916.8135	7453347.7995	7221063.2745	5321174.8395	5283623.4745	8161328.428	7375233.15	4795206.6215	4922115.6355	6398989.1825	10077984.8775	18060783.085	24400284.665	31130205.115	19157897.125	17005167.985	25089832.965	14674099.8905	29231160.695	31549073.97	26179558.68	14416729.13	18041228.96
Unknown 529	4359382.7705	6621426.301	3495107.6965	3516140.6055	2443251.6945	2238235.0275	2106633.323	2799522.2555	3270223.049	3199376.499	1850192.815	2046630.516	4275728.945	4637327.678	4556887.9525	4414871.964	3253302.8335	3230344.377	4989738.865	4509129.587	2931732.138	3009322.7955	3912265.6685	6161559.7595	11042147.375	14918043.035	19032636.135	11712909.815	10396756.895	15339624.64	7994618.3325	17871583.025	19288727.555	16005869.945	8814216.2485	11030192.215
Unknown 242	791575.409	852978.042	504099.06755	33195.789815	309783.6952	250391.50735	62974.36257	404167.6755	472122.85795	461894.72515	267112.76465	237620.5746	603407.3509	669492.06945	657878.9677	637376.0866	27509007.251	466365.5649	632423.62585	634722.0481	411912.28595	432167.65725	551408.9192	585149.49345	1594157.371	2076338.916	2721061.46	1690995.4995	1500982.1975	2214585.1575	1107889.10175	2580124.5745	2709326.4395	2092093.9555	1272510.4385	1520677.89
Unknown 445	8058991.608	17479577.395	6578742.2715	1121298.34075	4818097.161	4563889.682	3504027.5125	13477146.9	18379351	18584194.385	7960250.807	6750953.198	17636966.13	18500522.895	21218257.25	21143247.555	11181487.11	13434143.255	3213332.006	4272210.4565	3073634.4485	2851206.6615	3706707.021	5837818.481	10461969.785	11816776.613	18032621.495	11097488.96	9850489.4695	14533648.575	7270739.085	8778443.9465	18275257.335	15164887.95	8351098.832	10450642.77
Unknown 185	5512729.5465	8373234.0865	4419796.215	57155821.34	3089654.319	2985698.7015	28027552.21	3411914.2725	4135414.616	4003900.0375	2447428.0975	2618065.565	5406943.719	5864209.3745	5762487.9895	5582899.3235	4114017.878	3927858.9065	6309856.766	5702094.3585	3707370.3395	3805488.888	4947320.224	7791702.2495	13963530.005	18864857.925	24068034.645	14811753.735	13147390.795	19397975.915	27408499.52	22599805.745	24391879.29	20240487.43	11146162.865	13823095.455
Methyl (15E)-16-methoxy-14-oxo-15-hexadecenoate	1674277.2495	3349552.989	1164036.5028	197858.6008	967724.37805	859623.06685	692106.1136	1075192.675	1349219.407	1228761.861	710590.44385	786034.87975	1642148.9175	1781025.581	1068128.27255	1695588.591	1249472.966	1240655.4745	1916373.6485	1731789.4485	1363800.4855	1155769.282	1502556.1525	2573152.682	4240879.298	5729467.0785	7309729.6935	4498494.275	3993008.7485	5891380.9385	2947277.37755	6863812.2525	7408084.9115	6147261.051	3385213.5765	4236287.7635
Unknown 297	5207926.138	7910270.999	4175422.001	33918096.555	2918824.7585	1605938.8413	15797831.0545	3223266.69	3906764.0975	3782521.0695	2210328.395	2445002.2215	5107989.2965	5539972.3535	5443875.2285	5274216.17	3886550.403	3710684.316	5960979.5295	5386820.812	3502386.745	3595080.2375	4673778.768	7360892.542	13191474.8	17821804.22	22737292.965	13992799.53	12420460.61	18325445.67	17728823.165	21350243.66	23043231.965	19121374.015	10529882.236	13058804.99
Unknown 1284	1288524.6045	1821610.5105	1209935.134	167410.84893	880352.46615	858711.57355	541635.84351	891373.56795	2214083.5095	1775175.6305	954757.12465	1207635.0415	1962326.0495	1498549.909	1376910.507	1164087.9987	1098001.2745	1170726.187	1120165.0815	1012271.31265	821850.9331	675574.09435	3468621.7522	1383231.523	2478892.8345	3349007.101	4272707.4465	2629474.795	2334006.7185	3443649.5275	1722752.3488	4012058.305	4330198.365	3593217.42	1978736.2685	2476208.975
4-[(2S)-2,3-Bis(palmitoyloxy)propoxy]-2-(trimethylammonio)butanoate	1092198.981	1658930.963	875663.65805	60975.33386	612131.8431	560767.00405	321292.360815	752705.4296	1230452.02705	1421487.0257	804527.75775	817770.5943	1071240.366	1424460.625	1872133.9085	1106101.2335	815081.9109	1196864.4332	1250128.284	1129716.5215	734515.6463	753955.1958	980178.34185	1543716.0815	2766497.632	3737563.8375	4768433.2575	2934550.3335	2604801.6155	3843186.818	1922628.61375	4477543.2185	4832594.357	4010107.797	2208312.1645	2763502.3875
Unknown 1035	1864395.181	2831812.652	1494767.101	272193.2254	1044915.513	957235.191	1408435.00315	1197283.211	1398589.7575	1368290.522	791279.57995	875290.9005	1828618.605	1983265.024	1948863.0355	1888126.4725	1391353.4195	1381534.682	2133982.1675	1928438.0185	1253825.9565	1287009.472	1673174.7685	2635139.635	4722440.639	6380060.895	8139765.8695	5009308.3735	4446423.833	6560360.437	3281947.32385	7643213.504	8249289.542	6845296.309	3769612.1585	4717327.7255
C18-Carnitine_1	603963.0385	1052710.767	622138.54265	39845.065035	382322.42245	309023.0026	77720.394005	498807.28775	582674.80685	570051.6618	329659.6975	293261.63745	744700.78225	826259.851	811927.4336	786623.61265	10212839.7625	575569.39015	780511.4873	783348.1064	508365.3706	533363.7251	680526.43515	722167.67795	1967444.1145	2562532.9435	3358223.2545	2086957.7895	1852451.1095	2733150.825	1367311.61695	3184284.6895	3343740.37	2581977.1715	1570480.5675	1876758.731
Unknown 679	3307379.551	5023548.3095	2651670.737	595149.47785	1853647.894	1698105.707	638568.3609	2046988.7735	2481055.0965	2402152.5085	1403705.571	1552739.063	3243913.008	3518250.987	3457222.9195	3349478.131	2811702.52	2356531.391	3785618.551	3420989.5695	2224248.5765	2283115.111	2968160.437	4674656.442	8377464.049	11318031.26	14439693.615	8886358.563	7887818.748	11637877.09	5822073.334	13558825.03	14633985.23	12143344.5345	6687175.711	8293209.8975
Unknown 963	1710659.533	2598304.9945	1371510.5135	119799.994	958753.11325	878302.79865	218165.6744	1098556.765	1283263.831	1255463.0315	726031.6755	803115.52975	1677833.048	7787676.6835	1788162.2765	1732433.973	1276624.192	1267615.095	1958016.721	1769421.48	1150437.0675	1180884.313	1535206.912	2417849.383	4333034.21	5853969.215	7468571.1625	4596247.197	4079777.398	6019401.4865	3011322.13565	7012963.8715	7569063.653	4256052.7381	3458774.7505	4328342.901
(22E)-Ergosta-4,6,8(14),22-tetraen-3-one	6213434.2085	9437527.939	4981581.767	1212221.019	3482369.9725	3190159.438	1280853.7145	3990162.889	4661053.372	4560075.6875	2637082.3425	2917065.266	6094202.2975	6609589.465	6494938.614	6292523.0325	4636936.9665	4604214.247	8238369.6595	6536329.4405	4886848.6745	5289649.61	11873723.175	13750345.535	15738387.72	21262707.085	27127242.245	16694426.335	14818511.785	21863587.925	10937683.161	25472391.66	27492249.695	22813188.265	12562914.445	15721348.005
Unknown 1445	1107867.28775	1798079.7975	949113.11455	64479.77718	663476.6155	581144.39755	129466.836655	760223.5804	888044.61915	868805.90165	502428.65675	446955.00145	1161094.5265	1259288.382	1237444.592	1198879.475	883449.8543	877215.3762	1354987.3155	1224475.5805	796125.8028	817195.91485	1062394.3455	1673200.8515	2998547.6265	4051065.523	5168402.844	3180696.3565	2823288.772	4165548.0125	2083896.04285	4853113.351	5237945.6875	4346470.0925	2393542.335	2995301.1455
Unknown 361	2500611.459	3798155.692	2004849.4975	248534.16505	1401488.125	745202.0363	385881.2525	1605850.5985	1875852.0785	1835213.368	599475.8808	1173979.894	2452626.291	26950205.995	2613903.58	2532440.9455	1866146.3735	1852977.0365	2862193.7645	1523059.7109	1681688.295	1726195.534	2244137.961	3534368.9125	6333951.782	8557227.3245	10917423.525	6718711.811	5963745.511	8799053.255	4401896.75	10251424.951	11064321.65	9181222.1845	5055974.966	6327094.11
Phosphorazidothioic difluoride	7647579.5095	11615838.015	6131398.735	57820284.59	4286148.4245	3926491.716	30940275.4195	4911146.8675	5736888.018	5612603.308	3245756.8895	3590363.687	7500827.248	8135172.798	7994058.9685	7744923.112	5707205.2175	5666929.648	8753400.8165	7910277.4065	5143080.0665	5279195.8325	6863210.766	10809103.18	19371022.11	26170429.685	33388579.48	20547727.475	18238826.27	26910002.005	36466795.79	31351766.825	33837835.63	28078783.045	15462606.32	19350049.405
1-Bromo-2-pentyne	5658275.667	8594302.747	4536486.901	39080047	3171226.8315	3343497.863	22052078.913	3633649.4155	4244597.1085	4152641.5885	2770128.6385	4946547.856	5549696.9	6019035.2035	5914628.188	5730298.054	4222635.458	4192836.4515	6476448.4995	5852640.0555	3805251.682	3905960.7395	5077938.5065	7997417.408	14332192.675	19362924.605	24703474.685	15202811.06	13494505.905	19910117.88	13453766.3405	23196481.855	25035869.415	20774873.23	11440441.905	14316675.435
Unknown 335	8188587.389	23157989.055	5179308.565	563691.8791	3688175.48	3087462.214	1144495.9631	3018657.115	3104194.4145	3374207.873	1990265.9595	6178570.6905	3221979.513	5423219.7425	4043566.5745	3731348.4065	2451529.3685	2434229.002	7888660.487	6758567.4955	4741877.992	3665339.106	5419740.856	8959392.798	8320820.4	6362881.806	14342060.615	8826274.0585	7834485.802	11559188.38	5782707.784	13467147.965	14535038.545	12061238.1465	6641960.831	8311811.5765
Unknown 1066	1795558.326	2727256.988	1439577.5855	899280.67545	1006335.3352	921892.32985	542063.7419	1153077.341	1346951.2845	1317770.7515	762064.10125	842973.5713	1761102.6855	1910039.2785	1876907.474	1818413.4155	1339982.125	1330525.913	2055191.6715	1857236.5855	1207532.4255	1239490.746	1611398.1185	2537845.495	4548079.557	6144497.4635	7839230.935	4824355.6135	4282253.7925	6318140.0185	3160771.87	7361012.1845	7944710.795	6592555.5415	3630431.234	4543155.4215
Unknown 1205	5093699.599	6985445.518	3425613.6275	81862.301785	2140829.3195	2244260.6545	642009.27385	1988911.057	2654364.097	2133668.3255	1590188.802	2770987.689	3750791.9235	3531856.588	3200461.003	3429465.866	1694181.1865	2069678.5265	4037971.538	2714308.8625	2413412.1895	1822162.2265	2351487.4925	4662387.4325	1220638.235	1824868.3255	3420068.4085	1485484.774	2510943.382	2353357.371	2047528.8965	1441875.754	1542508.262	3396456.34	1250766.773	1624374.7235
Unknown 675	1788435.3605	1921766.889	1140148.72	11958821.5845	793996.6899	769140.26005	5778286.538	801289.9188	1096569.588	813609.7069	650292.00005	1019731.1614	1205910.0905	1216897.6505	1155040.5815	1177963.8005	751725.5078	898304.95025	1858523.525	1315154.867	1117568.1395	1006913.96935	1154725.4585	1794692.459	1842593.204	3250312.2805	4270856.0675	2087706.318	1929378.549	2791739.28	5867425.2615	2817131.14	3495834.1525	1899160.482	1260647.61	1845552.57
2,3-Dibromothianaphthene	210826767.1	335087257.7	183368871.2	16706773.6055	144778502.85	143948616	49325337.9775	242974668.65	313842881.6	322527309.65	179412684.25	171880998.8	309620082.9	324197128	300540161.9	304750414.2	186187306.85	250075880.95	171848004.35	157934475.8	111053115.7	120290731.65	146976997.9	177501948.8	140317953.65	217258642.4	254062937.9	148827247.5	128258437.45	196506145.5	88267380.31	231361510.65	261992201.8	170968855.05	119379656.4	158603741.4
Unknown 32	222708222.5	357972666	196112445	16698959.7635	150782241.4	151173254.5	52441129.7005	259238066.3	334952802.65	344020242.25	190322810.65	183537453.7	311840892.25	335566187.7	313925484.2	315292045.95	195898415.3	263936404.75	181044871.2	167472651.8	112427345.7	124550420.15	152891380.4	187888017.5	149385063.3	235786361.9	290764927.95	158389851.6	135017231.1	210892526.55	92293003.295	245534131.4	283263695.15	198270504.65	128216622.1	169069501.45
Unknown 1153	1138251.2198	2198367.4945	1095648.5152	237906.1281	1062622.717	812413.7413	220670.6171	1502619.9055	2281000.8825	2351391.166	1145927.26	889466.00645	1699255.612	2170703.6055	1639762.326	1971954.134	1086547.87915	1421443.115	4514400.509	2576444.7735	1643364.8749	1789696.2	1511689.0785	3483065.2305	714308.0105	1372214.8235	1809808.6275	1006687.40205	1875782.5315	893727.77545	275169.1239	513683.9027	1620181.94515	919135.2071	745109.94465	1739834.6795
Unknown 597	2743794.9765	7152483.8775	4105772.8845	296728.6149	2809512.0155	2518209.3435	717846.866	3369459.467	2432266.28625	4517868.6415	2224114.6195	2164501.8705	2720283.832	3273708.224	2941251.636	2778540.6205	1909542.115	2265989.1785	7943191.576	9252254.9245	5195417.337	6443462.4295	8396337.2265	9683058.159	6158303.9085	11270963.715	14905941.815	6267677.7125	4514894.7255	9031242.0585	2532862.2197	8886421.647	6507251.7505	9137229.341	5432303.5745	7302485.293
MFCD01079561	2743137.7055	4327812.016	2693226.1315	146774.30355	2236143.5055	2333407.1955	624699.427365	3884737.583	4602455.661	4624509.4835	3206135.995	2640635.1395	4548683.227	5333659.7595	5118636.342	4238510.666	3520282.829	4211771.152	2609246.638	1674840.49295	261029.94335	1693793.152	2649851.045	3360732.8875	1758865.3725	3741005.9695	5769573.6965	2549883.5895	3766708.6965	3822082.3865	954443.035	3674820.2665	4962549.292	3829093.149	1758909.9105	2613023.5615
Tributylphosphine oxide_2	47898997.455	152210210.8	67310810.04	3722717.5642	46439527.47	17387405.445	6108278.2326	25372950.47	48266333.48	36572110.725	27843125.985	31225578.84	33177892.585	48981813.725	63112601.625	33089457.46	24207109.055	26032948.005	104931264.825	66975011.24	42351184.89	32059792.13	59928418.55	126245396.55	20845681.125	35764708.74	61460261.53	12844853.35	35685594.8	73841356.6	21484852.67	26885458.1	34385167.305	36789435.53	17739955.025	19197188.195
Unknown 149	1036071.28755	1165062.84	729139.8049	62072363.345	529258.8932	545998.6296	24772304.698	445324.5317	657252.6569	456784.4965	484878.8814	760344.7448	794023.3195	774009.2412	802578.87185	792996.9929	491394.03005	606787.6765	1258550.9035	980622.27525	833295.1799	750787.8294	861000.8867	1295377.3825	1373897.467	2423538.6295	3184489.2945	1522221.003	1438607.444	1996517.6515	18799391.749	1686352.6865	2606607.729	2245859.383	939979.8904	1376104.066
1-Palmitoyl-2-hydroxy-sn-glycero-3-PE_2	745518.727	838336.29595	524662.1403	256034.4203	380835.20035	392880.49795	276436.44195	320439.1262	472934.79715	311218.6669	348900.97895	547116.06545	571349.927	556948.5336	577506.18725	570611.42015	353589.03985	436622.0565	4119864.941	4157194.039	4110025.6705	3000248.9515	3544705.802	5089013.481	988605.99955	1743889.1085	2291441.172	1095334.1515	1035168.9152	1436620.5455	681895.3583	1213437.26405	1875618.888	1616037.6695	676374.898	990193.787
Unknown 644	5079949.879	7534755.3875	4595277.5885	41686.741185	2519432.037	2846610.043	81662.30748	1947423.1595	2202357.4365	2832659.5725	1633122.986	1741942.8885	2705483.2345	3475802.4275	3062614.1855	3228617.7755	1825406.8185	2331964.6805	4213037.2485	3837634.892	2466370.752	2566648.5445	2833259.0495	4284578.236	6700030.241	11677524.9095	14907202.33	6718917.5525	5918266.385	9002366.0825	4439085.9775	10459220.863	11486997.235	11746267.065	4035476.6975	6275176.4955
Laureth-2_1	4840112.391	13063817.125	6590320.4345	483559.311	4232914.922	4119078.6235	594389.62204	4751982.217	4518021.328	5026727.379	2426965.5255	2841100.442	3204583.151	6685923.7395	5655078.238	5123018.372	3623889.2985	3874495.809	7069522.9525	7469756.7495	4055613.512	3286648.8645	5585007.243	9042535.686	1259680.642	4450477.946	5027939.9255	1273835.6115	1180148.874	4507933.4615	1184639.01415	2584054.7665	3596579.127	2254969.9835	1633243.6475	2023165.865
Unknown 126	74875307.54	117050028.1	64234300.455	5768175.1465	52014494.935	50424310.405	17429333.30505	85162212.665	110223631	112645095.85	62933743.025	61420685.585	106502212.4	113677490.45	104820814.305	106184195	65245828.49	88759854.035	60320495.545	55667715.69	38673506.56	41661861.965	51148292.365	61537037.695	50483231.985	76727451.305	86436050.025	53269559.41	45624860.185	69461228.755	31734464.405	80536563.275	93163056.8	57442950.85	42174323.16	56537997.195
Unknown 1443	1878556.9475	3609171.298	2356407.625	611553.78805	1852125.3825	1860515.4575	944795.86095	2435352.205	3223864.1665	2786863.442	2170504.0485	2080036.7325	1765996.38365	3164503.8845	3100635.5855	2999706.0155	2248715.236	2666004.9165	1703367.1415	1767308.291	1263098.064	1566103.3125	1727193.3565	1969598.282	1721223.8555	2409257.2665	3124946.5395	1848608.154	1780735.4585	2404324.3795	1363987.2986	3441322.656	3826565.051	3010106.1085	1711665.0245	2033686.772
Unknown 1056	2463260.992	2700362.3325	1550720.0885	1073999.1954	1047889.083	1165203.7745	884803.41095	959892.11925	1478269.543	1448307.7525	1108398.874	1763847.087	1586519.7625	1500047.46	1646020.0505	1744891.712	1274611.5476	1255837.7175	2628472.13	2497569.378	1942513.0375	1969496.7185	2263564.343	3241754.2835	3611965.2885	5411254.3165	8371996.508	2883210.3895	3431420.818	4459521.3845	1892688.132	4332999.857	6610840.6875	5489364.576	2471199.5025	3617766.4205
[Similar to: (3R,4R)-4-Hydroxy-3-({4-[2-(4-morpholinyl)ethoxy]benzoyl}amino)-N-phenyl-1-azepanecarboxamide; ?Mass: -329.2017 Da]	1839493.7775	5992238.9115	2938380.8095	249349.11305	2238195.0875	2485678.492	247400.90305	3165110.6305	4244372.3885	3979997.9015	2188176.5725	2355011.505	3547593.057	4113120.536	3961720.9895	4096261.1595	3525660.2735	2870203.906	5180102.3885	5665613.475	2004898.438	3187464.743	4320443.849	5076374.5755	3438335.0275	6787248.6505	11502343.965	4037414.678	2482427.1895	5907062.9395	1337953.58065	5249804.4545	3248672.661	4600745.8125	2669601.7785	4685347.846
Unknown 20	163720908.65	257316334.45	152161859.8	11191830.14835	119533535.95	121126337.4	79109306.914	353937720.8	462636008.85	460455247.8	237607188.3	246294513.8	476400792.2	533784022.2	524681013.3	509407117.45	376521327.35	444710900.5	116707281.25	93835228.5	62825019.365	70591285.505	91682792.63	121449399.7	83528956.435	143873775.7	177782216.15	64547150.425	58510837.165	77040281.15	44696577.335	113746535.55	130145415.2	108143455.73	68086351.92	71614106.515
Unknown 1152	75298.05183	125251.6428	3845521.99055	165667.9111	135918.2623	2420152.656	51534.409925	80565.263855	105216.966425	112596.76295	75922.131865	81156.334295	84570.101215	89827.61157	126365.311385	112032.20872	94851.485435	76148.56752	105567.68865	96195.813475	83687.83583	87056.237205	96713.424305	89239.69487	90969.867815	125473.8228	159294.8157	100598.60625	90273.923055	119793.6442	76791.00153	110130.74955	129033.9143	161795.15235	88248.602545	94484.58875
?-Nicotinamide mononucleotide	4031077.912	8042100.3035	4335202.3075	372632.3801	2806128.982	3167757.546	815146.0665	2639137.94355	5907033.5205	3583823.4438	3023357.675	1899304.4922	4605593.6865	5070280.643	5825191.4665	4912979.482	3631219.1475	4661272.573	4005104.3595	2867443.7665	1594991.49115	2204855.29005	2496964.93835	7312512.6435	1475002.54485	4448571.35	3545868.076	1847540.86495	1461611.24495	3547526.455	1219490.4788	4674486.0885	5941747.6505	6657093.936	2178282.6625	2871366.3155
Unknown 1131	1367180.2835	5178475.821	2663879.438	214803.88055	2004811.782	2148116.281	733465.40455	2735279.6035	3687862.015	3439502.865	1939077.715	2035194.2435	2421836.3795	3554547.0665	3604146.2795	3539977.2415	2183869.5345	2646842.564	3519021.068	3429104.859	1378810.9545	2104744.6145	2917595.4965	3735701.639	2292677.078	4449891.472	7369085.578	2444365.2025	1798834.5	3992544.0435	1156255.6783	4536866.0755	5683675.721	3422959.243	1943949.299	3164213.8715
Unknown 535	9884509.368	15776287.31	6568780.2625	587075.795	4182278.8655	3984240.8675	1601594.2824	5288681.076	4704609.454	6025458.741	2999518.7195	3085730.5195	4050783.6865	6089650.5235	4865293.6095	3932357.627	3288699.079	3864783.537	12562224.135	8345009.0795	4941611.7555	5091510.1365	7898261.0205	14880744.155	4003856.5132	7313203.793	10868325.6695	3241156.24535	5787317.19	9909391.5755	4517948.0875	10932444.2385	13045831.525	11978610.272	2858212.20175	5039545.2925
Unknown 794	8863063.483	11809332.515	6491780.681	83035.522765	5455385.1975	5095094.207	783674.444375	4256518.2815	4799587.3905	6246116.3985	3504827.96	3662525.636	4590598.5715	5197141.3915	5120750.525	5090321.4245	3722522.028	4044597.8795	4596649.6585	6280840.505	2523699.13235	4790444.264	6045645.4085	7294683.4335	2929240.8585	4884550.631	5447507.0225	3983282.1745	2145974.4555	5297923.7115	892452.1182	2796454.6355	4393928.9495	3577947.8105	1075545.6634	3696956.8815
Unknown 795	8863063.483	11809332.515	6491780.681	101949.81791	5455385.1975	5095094.207	790039.797385	4256518.2815	4799587.3905	6246116.3985	3504827.96	3662525.636	4590598.5715	5197141.3915	5120750.525	5090321.4245	3722522.028	4044597.8795	3952329.1522	3991813.0355	598590.98985	2729473.0812	6045645.4085	7294683.4335	2929240.8585	4884550.631	5447507.0225	3983282.1745	2145974.4555	5297923.7115	892452.1182	2792231.3925	4393928.9495	3577947.8105	1131865.18745	3696956.8815
Unknown 923	4449094.314	8706772.8855	3649055.926	222607.88725	2590548.818	2014021.4235	461927.268	3831373.805	3255033.1695	3211180.7525	2150780.302	2021681.968	2692745.0315	3397078.1515	3995882.0505	3093612.3785	2598124.876	2350389.479	3950316.455	3592558.7745	2655015.9305	2038625.9835	2301074.6665	4667529.235	650219.38225	2277499.681	3091286.1665	944012.7554	1722820.7	3077976.7595	1186127.191	1604565.277	1896844.1045	1921323.8365	877207.7144	1225684.69
Unknown 924	4449094.314	8706772.8855	3649055.926	222607.88725	2590548.818	2014021.4235	461927.268	3831373.805	3255033.1695	3211180.7525	2150780.302	2021681.968	2692745.0315	3397078.1515	3995882.0505	3093612.3785	2088213.109	2434774.258	2857974.277	3592558.7745	2655015.9305	2038625.9835	2301074.6665	4667529.235	660975.79665	2277499.681	3091286.1665	944012.7554	1722820.7	3077976.7595	1175019.85555	1604565.277	1896844.1045	1921323.8365	877207.7144	1225684.69
Unknown 1352	833046.4254	1056904.3965	547738.6206	537961.57525	526295.0059	989385.3871	240666.57865	597875.0071	960757.1849	511278.0412	672337.2736	553109.944	687061.1347	867566.34755	781622.78595	840151.20035	734746.61325	627960.2102	603571.14505	569330.2211	433821.3955	432068.30185	555007.21665	634742.74995	530593.06685	725117.27755	855112.11305	236349.77815	345524.38765	653239.88975	485927.33985	645054.71055	941800.72035	672437.10435	387754.3337	582422.98435
Unknown 1323	785925.65235	871303.05905	534220.009	3272643.0392	382707.29115	370443.07705	995250.92825	368435.8739	522721.00325	377849.34955	313441.4702	462395.86755	581250.01015	571641.99935	552751.224	539971.85045	362332.5342	429768.80015	895810.4142	624615.91765	514641.82675	473851.139	535303.70355	851650.90775	818309.5606	1566654.1485	1967085.0425	1006276.77635	929962.61485	1296324.611	609275.17335	1316130.463	1684995.9655	1515321.501	578573.79895	748196.1715
Triphenylmethanol	1436405.7885	2759689.8505	1824268.9725	356756.78885	1416195.3535	1425396.137	781194.53975	1862149.565	2491236.276	2172930.776	1659638.0445	1590463.79	2195358.184	2397525.651	2394561.89	2323187.3665	1750800.8655	2114838.634	1401886.3245	1607929.193	1027070.7503	1248990.275	1365828.63	1705511.981	1327675.3745	1896437.464	4555031.258	1568038.399	1738861.3255	2436456.0855	1327020.6135	3273282.9725	3974759.356	3159354.242	1334315.6985	1428010.517
glycidyl oleate	494454.7109	792637.4089	928553.532	546303.5725	3005175.0004	4973943.2157	587694.5457	399595.86775	394510.4013	441898.3932	1580896.4408	889036.2929	639003.2002	510550.987	600704.06725	940050.8593	1834036.6238	524276.4118	454436.70245	438102.41145	490195.99715	705555.0143	448973.9272	583260.9858	459250.399	659394.4757	194879.1786	660003.31255	626714.51305	467892.73315	448553.0661	467019.83655	858919.2691	274704.3093	473178.5509	700452.0353
Unknown 384	14405061.335	20114697.305	10716691.2165	565204.02385	5339485.8475	3545796.857	1754989.37645	6685234.7955	5689147.238	6167291.2885	4491468.8765	5663982.8675	3369659.9155	8996106.2505	6661820.647	6241505.436	2960758.7065	4840879.161	15103875.055	11446329.405	4455514.517	5943711.128	10334212.373	21829379.67	5138468.17	8134618.23	11526717.47	5021565.316	4971283.1585	11588272.17	2949249.281	6754590.8055	10327596.6485	9001570.7865	3590667.2205	4942186.7775
Unknown 972	4877988.43955	2760386.17335	363262.47785	235970.3992	234862.03075	244334.06465	191199.54805	307705.3892	1490308.7665	403606.6455	276681.0662	264724.0779	362178.16835	403417.5899	420034.22205	417409.06095	1141123.8757	2085002.8795	1922906.15055	963342.22665	611535.47735	376926.6995	444276.4629	3682010.2495	3356522.581	510905.5477	488622.7082	410820.95865	2011990.0698	2913022.5585	594730.58205	751131.83825	1034776.9196	484656.27505	431442.47435	422913.2213
2-Deoxy-scyllo-inosose	987523.8281	1259024.485	805937.83995	84630.12838	414703.8835	405270.1934	148446.99785	926889.0344	967438.5908	1016399.18275	567773.67715	507887.7894	1178697.58575	1381740.2485	1381544.7225	1159456.494	924290.20585	1030194.8824	1045754.073	1059114.006	752379.9092	728350.98785	744205.6436	973547.8927	2752978.0865	3363908.06	4356585.4235	2544138.241	2753863.8355	3429793.636	2266031.0326	4790071.4905	4098299.85	3186532.017	1991416.945	2940924.163
Didecyldimethylammonium	2646601.0515	8017828.242	1211119.3645	97963.865285	836290.02985	1677028.2595	3721862.66075	762350.23495	1370323.13	3204013.2635	1676351.538	8259520.0585	1070580.9725	575241.67825	1226346.9725	1144360.5305	789343.66545	1015620.79895	1353583.3865	1191648.5465	1007169.099	1197172.022	3138410.9835	2360426.912	788348.1067	2680691.169	970309.51505	810983.95785	715291.1369	947854.0613	782384.9036	1865784.4925	957096.6916	659063.36215	1151440.379	1393694.943
L-alpha-Glutamyl-N~5~-(diaminomethylene)-L-ornithine_3	339432.13435	529367.1267	385309.23305	282435.70925	330588.727	320541.08425	274684.80995	450225.3276	582615.037	574711.1609	390025.113	371307.6944	511751.5077	514649.29575	488960.77225	455775.10835	384292.1438	426557.78945	515062.18195	705607.1088	355330.7759	362751.615	427888.7526	930485.07535	374882.09195	1329953.8145	5217512.265	424459.18935	378341.0914	602991.1018	317760.5189	572972.3514	626116.1429	487855.64375	3229612.4395	413683.37895
Unknown 509	14085639.515	18937355.065	10014386.71	549899.59355	4870340.8845	3850223.722	1874585.54585	7194904.7705	4779234.549	7265139.1775	3676130.223	4582337.44	5184096.677	10765712.985	6308912.153	5344856.1795	4286189.832	4607723.2815	9353216.638	12060081.645	8261304.633	5867263.232	9769590.287	20844041.535	6726829.8255	10405286.56	13212109.565	6445033.195	5420839.0075	9320559.1495	4231851.897	10240154.1595	7415431.4255	11220072.39	2993095.7569	7024761.0265
N-{[(2-Methyl-2-propanyl)oxy]carbonyl}phenylalanyl-N-[(2E)-1-ethoxy-6-methyl-1-oxo-2-hepten-4-yl]alaninamide	1289062.2938	1427110.7157	978489.56145	185710.3484	301006.68065	289765.86785	241439.5321	308574.3001	749265.8398	677995.14305	231173.2153	598157.92255	833779.50545	458453.96725	818275.96555	806655.76225	745900.24005	916732.985	1012530.5573	1137327.8055	376979.4056	480368.43105	527393.4117	1171782.1822	718879.18405	2155783.5805	2880918.5455	695327.8553	612252.3785	1157955.31815	862416.4274	1258068.0162	1106305.9715	1063234.7856	371354.2218	579831.34865
2-(2-amino-3-methylbutanamido)-3-phenylpropanoic acid	6534181.607	9321863.99	5477110.1035	285525.0577	4090119.3585	3779115.1085	737425.5844	5909446.3985	9500657.4575	11293025.175	5425233.441	4569737.591	6264952.79	7065476.2415	6529855.012	6507214.8165	3090315.0365	3987502.384	3160820.3795	2851132.881	1480706.3645	1602160.356	2464320.635	3733190.959	392474.6126	806548.87625	1872315.339	757941.29575	536357.55925	1082761.3651	144940.91985	538258.58885	1042718.216	864469.97115	364939.4691	699271.4633
Unknown 279	1311776.64	2272532.7945	1119593.55105	575113.03506	556793.22075	779356.76525	1381077.9033	12619793.9525	23568635.941	3722514.2765	2024671.904	1852124.871	3479006.457	7043372.4765	3573030.8935	22649574.295	1825177.102	2460524.12	1142563.96675	924188.25875	644705.00215	644016.10225	949459.87765	1113002.903	2358992.7395	2882491.0485	3733103.9545	2180040.4685	2359751.7265	2938947.58	2222547.417	4104552.7835	3929685.333	4174009.064	1706420.453	2520041.3985
Unknown 880	6350413.245	6846074.292	5191364.3695	252694.95775	4272936.1505	4765675.7285	1269208.08995	4521898.682	5548471.5885	6190464.9265	3814212.141	3780859.843	4213001.8285	4793727.584	4787266.8325	4900745.082	3723284.76	4546844.9195	4463272.8955	3438159.4805	4434822.014	4854465.2155	3409718.706	4256102.2545	6648969.0905	7834862.8395	7751953.936	8582201.5965	8425705.0315	8992137.601	3632463.3475	8405173.3005	8803723.5265	6775065.937	4538564.7345	8623088.911
2-(2-Methyl-1H-indol-3-yl)-N-(5-methyl-1,2-oxazol-3-yl)-2-oxoacetamide	2891288.944	5629661.226	4160103.76	192505.47787	3102274.0505	3252285.592	957825.77385	3968402.331	5889279.274	6983285.5485	3498803.349	3088303.656	6685552.3025	7903319.0495	5867806.5195	5950267.8975	2561981.2065	3352216.5825	3021765.21945	3936484.925	1479644.2191	697192.53365	2297024.9805	3883623.9385	1856299.5042	4806268.368	6386584.965	4164447.8025	2909121.62	3135139.3563	815822.40485	3814160.9635	5973005.143	4956797.771	1935535.841	3823742.4745
Unknown 205	11688468.5695	36113846.21	20032821.755	1004745.58425	14564930.51	13836486.04	6937334.76735	47175551.285	60963504.52	60512461.555	32034178.73	30147129.435	55625299.68	64657815.485	63939444.05	58831706.2	37532997.195	45474412.265	18833255.435	17528905.92	10135858.665	13193752.09	16808274.02	20932584.235	14948559.2065	33577164.14	47312213.27	22395560.85	17883840.39	33554387.06	7521549.2405	21401151.575	24920064.865	27466702.335	17069071.585	23149616.03
1-[(9Z)-hexadecenoyl]-sn-glycero-3-phosphocholine	641230.7932	514550.3722	293951.0079	163710.5551	163128.7597	172645.1199	146597.02745	185258.61575	547919.84025	567644.90495	208436.80405	411224.97145	577731.02665	289221.41505	244464.55145	596780.98095	155545.0137	168715.4332	487386.76395	1070510.3133	290213.55235	428499.7683	482041.36985	585251.29795	2761241.6425	6803444.5625	4590842.6105	2875169.491	1509907.907	3695256.908	1739834.3943	4783608.1445	4336657.014	5960806.0315	1147545.4505	2044641.374
MFCD01046584	4924960.531	4732689.6495	2901772.715	370577.3427	1477867.2725	2462485.5825	857842.0441	709023.5846	1479730.3355	788464.25065	694047.44915	639846.3207	1302803.3055	1405111.8465	1774444.3385	1251376.1525	1092340.5055	1860356.0025	8188885.2515	6724251.162	5033551.6265	4368828.1405	5139777.6105	5919362.6115	8505301.5585	15934401.345	14971155.38	5689743.278	4944064.0295	8657824.847	4250285.0185	14384097.45	12526402.465	11895097.53	8501133.199	6033621.2765
PEG n6	2837978.278	2808617.863	1615657.1155	732518.8919	1119374.419	1084331.89	773992.14265	1154714.862	870004.06675	1240630.48	916779.92965	1437614.2755	1745272.829	1715579.066	1680288.39	1660690.2275	5789493.4319	1266427.9265	2620141.5145	1854101.828	1575544.586	1419544.6325	1627928.876	2530152.6485	2597682.991	4582281.5955	6021041.509	2943242.8065	2720032.739	3935786.601	2215778.579	3971583.9775	4928417.677	4441613.377	1777257.643	2601855.097
Unknown 1533	3580800.666	4547422.063	2737092.4745	202450.816065	2032550.3735	1907401.7865	838755.96825	3103590.2625	4837491.0915	3259591.2865	2967898.265	2758578.204	3611701.911	3464250.8095	3354497.2465	2253799.711	2206472.515	3974385.6565	1428163.9748	2422554.6735	952235.8254	2200228.445	934027.89755	993817.7978	2343741.6705	1021497.10885	2087723.722	1861127.873	1691804.4326	2383572.942	1590468.2932	3338957.6205	2817388.7245	1667436.9358	2293461.211	2855386.1645
Unknown 1303	3305619.4865	5939561.7645	3066716.5525	92836.73949	1469281.745	1544956.245	307387.831745	2356975.577	2245220.7275	1931401.2605	1134692.7615	1547660.695	2336821.6865	3367396.073	2975136.2825	2111073.633	1637586.796	1503353.517	3244653.523	2746880.978	1352497.6875	1361024.102	1628956.817	4136538.9815	588493.8836	1593688.662	1862509.4895	824483.2587	1168641.46225	2006524.3635	1040843.2794	990286.2896	1138722.35	1647852.6585	623399.138	747495.08195
1,5-Pentanediylbis(dicyclohexylphosphine)	3305619.4865	5939561.7645	3066716.5525	78744.55768	1469281.745	1544956.245	264383.522385	2356975.577	2245220.7275	1931401.2605	1134692.7615	1547660.695	2336821.6865	3367396.073	2975136.2825	2111073.633	1637586.796	1352502.391	3244653.523	2746880.978	1352497.6875	1361024.102	1628956.817	4136538.9815	481016.49	1593688.662	1862509.4895	612442.46905	1161661.77025	2006524.3635	890853.79985	990286.2896	1138722.35	1375527.8585	460907.9148	659141.33575
7-Methylguanine_2	2851685.146	5318292.712	2209802.805	174045.8704	1474354.89	1684256.735	560883.37685	2947090.0195	4231483.2425	3530850.7945	1695848.1715	1456833.2975	3905444.259	4175651.02	4183543.867	3751284.3265	2156655.5775	2530924.3355	11257768.23	11297706.255	7246492.909	7963822.8875	9423452.787	12963162.32	3228505.531	6043261.351	6481658.5765	3128986.017	2257747.052	3705149.3335	1350081.761	4949240.5985	5243041.3885	1983572.6895	2407662.196	3011342.2135
Unknown 490	695862.0313	804262.57935	498804.93875	17057.978815	523218.807	363251.22005	12136.822715	481259.2409	557521.1838	468609.720615	333563.83105	370474.119	703898.9389	781083.33185	374238.06425	960314.0119	472067.0302	519014.3854	345386.9104	177115.5077	127448.192415	101293.564755	65148.409275	168767.62625	9958499.5635	8102210.0865	4686436.831	12913371.4235	13450293.281	5553730.6735	5095661.3509	18704732.57	16707024.975	16728524.555	1681970.08585	8247742.3045
N6-Me-Adenosine	524327.2821	881734.322	604603.19185	132700.4072	467811.5923	451392.96595	280024.2217	783818.0009	1047091.2075	1022818.167	621372.6165	632410.5389	910632.47765	1013553.7034	1368590.3265	1240867.161	667698.7407	854720.97815	7748752.2565	7406378.917	6383018.4125	7399770.9045	8439321.161	10664189.8365	1415872.484	3700247.558	4624061.738	1683059.558	962503.74835	2699437.611	1135852.61095	3502243.3295	2920311.6375	4313388.0935	1039275.37715	1370504.8495
Unknown 728	214126.05155	178527.31695	166258.19265	23531.108775	147033.0214	144487.7051	114253.45831	179614.76065	154933.61075	163070.8966	164137.14955	164120.3447	191147.60715	186302.5591	185601.58785	191746.7362	187744.05645	194095.57945	255446.4002	402521.4601	266987.57695	366122.53	489391.18485	219054.33405	297080.8115	140215.3513	156947.2797	141104.8415	118372.63505	106336.99326	830721.296	110314.8078	111742.84575	5732910.204595	1234667.38185	88391.0667
Unknown 569	2454971.35745	337369.04915	191018.79235	30006.363405	134220.4865	97006.227075	7595729.95883	111226.832995	113820.979925	114865.60765	79097.254035	92816.781515	156702.16155	184802.25455	170974.9614	138086.2108	122283.83145	9191172.57675	279655.7231	173692.62975	109404.382305	116869.9226	128897.19625	239492.0275	62115.884345	81064.227	150716.58515	64782.583535	88299.651565	130687.65575	90146.354305	102332.23998	101048.430765	112851.66201	76003.555865	76318.252535
Unknown 1290	663233.63125	1161537.09465	745068.65155	52054.88177	1130594.2439	865806.97735	170924.603385	1009980.2712	4017477.0725	1967559.9605	504202.3728	898019.8499	1615294.753	1681891.998	1083809.5098	2765396.598	1296448.7005	661930.13585	744420.77195	988718.9826	472047.4302	1192049.40225	1146388.96955	954648.2283	939846.67315	2529745.7215	1857255.829	730970.6123	489701.68725	1194040.619	408554.4991	2181144.3815	2263507.627	655870.5265	351696.71735	650023.32695
Inosine-5'-monophosphate (IMP)	22962905.3	43407196.395	22602059.105	1294333.27815	13199803.42	15726353.265	11713010.0721	58006500.04	68029705.26	71794876.555	32562583.4	32898484.435	67572202	78514675.765	74833757.355	62732760.8	44653970.895	49290427.8	19755050.465	21371833.995	13792781.395	17039598.435	20936919.865	27463763.08	57142760.605	102754659.365	134639188.1	55058241.02	44804521.125	72253500.07	29936843.605	70847751.015	87020155.185	106172933.18	36564365.765	32379533.235
Autumnolide	16675874	15710128.915	4920168.0855	213531.451735	2900980.443	5752321.9415	1265384.19053	1363520.276	6639910.9075	1576364.5545	2742183.645	9236099.524	13919380.745	5080921.2185	6310707.916	8423125.521	2883855.1495	3836239.442	8115850.7965	2427227.7895	4635850.958	2220085.9085	3443142.0285	5948454.632	3695243.9505	1637316.0365	10726930.54	5515716.222	8949933.727	1593775.027	7343727.3195	1664471.169	2251297.976	12683107.695	3181300.3525	3710434.1585
Unknown 969	5756870.945	8535661.3675	2577102.5685	33140.108235	866666.50955	1479959.363	259902.987895	805165.82435	2862442.9515	863767.54245	643752.1039	1477656.9545	3862421.6205	2510711.135	2243482.634	2884717.878	716296.5296	1151036.7545	5668474.665	1615583.702	1691743.904	806346.99275	1750029.758	4092988.025	494147.8841	738756.82105	4187888.1995	900003.045	1539255.5815	952703.70225	1150956.07345	583710.90845	686384.9329	1965191.075	506344.74395	657591.504
Unknown 779	513781.35365	606941.204	352461.4513	197534.59135	195001.9757	214286.05885	194903.1561	984331.8435	2464737.4645	4347275.4545	2611785.61775	659312.45525	1960746.446	2448830.7	1903087.862	7200362	924875.8219	1351623.9735	503585.2511	426660.18605	377188.1795	295868.34665	388991.34935	620359.75315	468557.0317	607154.85305	905638.41705	418775.68675	421242.51315	727438.19435	326651.1377	648478.4633	791837.8581	1070566.545	436606.9114	538125.80555
NP-001134	1659842.35775	386538.8189	290185.5796	229368.69325	1254584.91695	2491679.404	215190.0897	341461.17845	425860.4958	1282327.3749	291588.61465	284490.3107	795399.11765	417951.5287	395776.0093	370139.24795	305982.14625	323214.8358	1397811.6495	379345.53415	288567.46175	291761.8481	347492.47645	1032528.273	304229.89295	512054.8454	3624538.654	341304.1715	305533.47835	451649.8309	816243.5487	432449.29995	464723.9293	1537889.65785	461550.2955	335956.15905
Unknown 1353	595072.0731	502044.80835	517225.50265	330071.30135	472601.06045	431749.5079	328062.3014	522450.4321	636703.2607	629980.6757	422953.10015	425216.21675	635736.18535	696179.90155	680924.44655	656857.77335	504497.31925	550963.19365	4452928.594	4105014.3445	2317542.6475	2470554.889	3974258.4365	6004050.271	441289.81605	467071.1561	544012.6125	412907.4338	465315.03095	462483.65685	467084.1732	666821.10735	661247.47905	590805.9638	460199.21965	413512.3607
Unknown 240	695862.0313	1042128.96115	578005.84595	81095.41175	846358.474	461324.7787	62133.41012	481259.2409	703156.3916	564819.12875	375373.2868	429745.49495	718754.331	987170.1342	643432.3118	960314.0119	608433.4924	717028.12155	1913380.0794	2968277.464	1876631.6565	2728446.116	3109207.1405	3851805.426	19723899.3	39786274.165	49471463.55	23322312.65	17666616.375	37444929.015	6649282.785	23707333.615	17347766.025	16745487.3	7621217.66	16653168.995
Unknown 15	297915916.6	467081570.55	261606532.3	12877460.663	184722936.95	190495867.2	59698932.55185	290251703.1	363275019.35	373224466.6	198037293.15	206604236.35	325667338.6	355746094	345008474.75	329990839.85	226152539.55	282913117.3	297026962.6	271628322.6	87993293.3887	214311088.4	244430993.25	306342340.5	298118605.6	469289059.75	632811716.8	311536522.35	268438452.3	438340277.7	145110428.235	436489194.3	508071254.8	364088328.15	285130151.4	355024745.45
Glycyl-L-leucine	36184224.83	76586256.665	42761418.69	1808894.44815	30294357.075	27393550.685	2956746.287	43600007.44	67149295.26	68360830.165	38198496.665	31242906.71	31437003.435	39132083.305	38355372.4	38481921.42	25593375.41	30694429.55	49878975.545	38560424.08	20519646.85	25226892.445	51600399.72	36772268.91	21533924	46390319.68	35014135.745	33454538.15	21516029.665	47196287.72	5905454.352	21920037.775	30955136.52	37021775.765	16963119.31	28796664.58
Unknown 189	42738706.255	670768.31205	295499.98435	5011523.62935	236664.2309	242235.922	5277300.04575	463965.1218	1606566.067	677515.19495	288579.4878	266521.98085	521578.9623	3632242.45985	723699.6985	2066714.3486	8166035.9326	425341.47985	469099.24765	477495.33105	219441.1735	347095.8451	221644.54835	3177724.1358	157353.34965	250327.6303	339678.34675	167241.64925	289449.92835	248868.63105	173456.48465	211324.1721	328978.7983	305791.3938	201590.82045	188561.98955
4-N-Boc-2-hydroxymethylpiperazine_1	6625638.195	14803321.075	7629626.9905	218743.2144	5528237.888	5045161.8225	716858.21365	5712141.261	10115113.325	12605441.515	5947629.7815	5518900.4775	3243936.134	4474357.1045	4194427.5745	5644963.063	2728914.2635	3674427.7675	3553595.7045	3811462.975	1282285.722	2269209.964	4160493.8015	4945893.302	461818.17805	1443539.817	3190094.422	928344.9004	254260.1208	1758385.5795	436937.706	994938.67	1392351.842	745293.1738	519358.59895	784349.80195
Unknown 1095	2350110.35	4476291.606	2652380.466	191257.14165	1975949.6	1973063.519	392292.3783	3151453.857	4881478.6865	4828211.866	2613113.1135	2240426.936	4247116.9785	4694051.62	4931199.216	4293034.589	3199449.115	3849432.267	3789393.4955	2973607.9875	1311085.5535	1856918.8815	3262400.758	4514794.365	1107531.9435	2011500.942	4293360.0355	1359778.279	2039781.2435	2555542.562	553639.34025	1793228.095	2716860.63	1416865.25825	639124.24895	1504446.511
MFCD00134486	1477863.1575	4031192.2035	1127260.4495	61838.791675	1031387.055	1071317.615	1024756.00427	1049873.298	2161145.902	1304077.359	958041.71135	995360.8385	1968577.6615	2535725.0315	2365634.215	1748424.379	869708.0887	994630.7419	1583147.4395	4925602.6225	5443789.183	4798432.3015	1202056.326	1606480.0595	3852604.122	2155115.862	2117724.4955	2264589.043	2472390.776	2553122.486	5244810.85335	6612612.836	981804.57455	784043.87745	1848426.9875	2309157.41
MFCD03474124	9340745.407	5726747.3645	7124782.03	694759.39055	6518819.9925	6771198.7025	1541619.0391	6635661.183	5944976.591	8049032.8645	6055245.15	6291118.453	5583660.199	5332401.619	5319487.9135	5565684.694	5496937.788	6286503.9235	10006188.395	8555413.9125	2898601.678	8215375.8045	7597524.8795	10711581.595	11041596.1	13753718.95	14334082.49	14313199.16	12451489.615	16186803.59	4892678.4575	7580361.4805	6005106.4055	4955502.2815	8748996.412	14594890.85
Unknown 739	2077082.2155	1805910.5265	1584323.0275	86912.14323	1449576.504	1505697.4355	486913.56636	7654400.0635	1274605.014	1789846.772	1346492.326	1398942.984	1241626.957	1209277.1395	1212304.055	1237629.7815	12578574.405	1397916.8605	2225055.3945	1902449.677	620462.62835	1826836.107	1689445.876	2381912.2195	2455296.862	3058386.004	3187440.243	3182796.4605	2768811.9635	3599425.998	1087974.77775	1685629.2865	1335343.0775	2820151.142	1945496.2165	3245435.6585
4-(1-piperazinylcarbonyl)morpholine_1	1969772.286	27019311.975	19220167.445	729390.98535	12044125.305	11863914.025	6425085.7758	32893865.65	54852937.03	54162703.645	24680903.18	20138110.17	40000134.405	50284247.705	42662691.68	46508480.21	27428550.47	36253993.11	14120179.37	8080413.221	2610464.37	4031724.9495	7528205.383	15529548.615	7935489.3955	21864248.72	47706194.06	8601897.7875	6413073.2255	18051029.88	2577023.6243	27285680.48	37424165.84	10867060.104	6189382.149	11340304.485
CYCLURON_2	178742.56765	3308437.3131	650823.29865	306601.52675	377057.1081	305570.4002	129383.900455	445217.18395	612905.33805	1210657.1273	362488.3444	301462.15765	572653.18615	680153.60065	2520037.4269	2362854.5945	375396.69215	489130.7696	632858.57925	498730.7659	209785.63595	295946.03535	382483.14815	647138.24235	243728.22195	572674.7178	1045657.83905	250966.59405	215566.6363	427030.89465	1699610.4404	670703.38045	872332.9727	524337.92385	292713.08275	321649.9016
C18-Carnitine_2	120145.704045	130220.9111	61189.05215	44346.175665	41778.11108	45523.32484	31130.422195	46398.47615	62319.29465	101080.64757	47424.032735	54562.9415	75646.027415	60112.976045	89028.877415	91146.986095	3221617.0778	50502.97018	160965.5509	96033.16429	73824.38111	104019.200975	101558.321575	179380.6503	58352.117695	137589.1363	310049.1112	93207.806065	123725.583175	128620.82205	65652.3803	94252.618915	123690.86015	243365.12835	54116.563175	88754.106055
Unknown 830	109170.189765	118325.0095	77420.421715	39648.52885	37961.60962	41364.691735	28286.60521	42159.89648	56626.321155	91846.758595	43091.76673	49578.524045	68735.634225	54621.5535	80895.93815	82820.553985	5939232.8399	45889.43801	502346.64295	87260.371495	67080.39841	94516.87016	92280.79627	162993.923	53021.552555	125020.13485	281725.5978	84693.114545	112423.04083	116871.09135	59654.923765	85642.48196	112391.489815	221133.31018	49172.92314	80646.267605
Unknown 511	511410.34665	122789.9012	358186.79385	41186.91794	39394.058065	42925.55253	29353.975745	43750.763645	58763.066315	95312.51646	44717.79721	51449.32669	71329.31382	56682.650495	83948.47628	85945.7158	10794331.02455	47621.036185	371896.2156	90553.066	69611.619115	98083.38236	95762.932195	169144.35745	55022.274895	129737.6613	292356.2691	87888.935835	116665.22687	121281.1207	61905.95062	88874.126805	116632.48533	229477.584055	51028.420785	83689.384625
DL-Carbidopa	4346907.575	9349967.488	3886419.5775	236268.28505	3128437.4935	3692416.5625	2914993.5156	20447550.24	25425400.63	27098852.41	12138203.8	11031002.505	17956304.295	20237445.255	22545769.49	20478983.07	16160270.8	18786322.56	7198835.027	6750192.69	4745386.509	5883186.3325	6107180.433	7449646.6555	10113025.242	16133781.63	22160720.605	10608071.51	10567019.45	13212221.89	3467928.26475	13267829.065	15564876.645	15599816.64	7756792.9305	10915452.1
Acetyl-L-carnitine_1	100136863.945	215061812.25	91164739.77	3630361.011	53666372.455	52963876.45	13534026.9247	82759314.185	119150638.1	117886368.65	53283153.19	58165584.965	94844641.025	134143604.1	133600856.4	132335946	78958283.835	109166992.7	201132813.55	169328760.9	97420792.815	104684840.6	165219891.75	232702385.5	83828045.795	166515132.9	234599769.35	72479959.825	82687729.49	124286802.8	25561751.49	85892128.87	109988055.46	153233499.6	88394614.075	111966581.45
MFCD01226165	17498520.635	15467296.535	4825706.7415	218677.500135	2797620.0035	5579616.233	1276538.98985	1091585.179	6600362.8885	1838377.4945	2403527.06	10137928.655	15401470.86	5040395.5035	7090485.0425	9943375.4335	2494242.7535	3571272.162	8080708.5365	2466939.2945	3295481.291	2071544.8455	2512040.809	6083849.9845	3267627.02	1219043.2765	9946847.366	5072803.32	8587024.3265	1284476.4395	6704297.4435	1609588.082	2114437.658	12450554.615	3247947.38	3807303.5575
Unknown 1162	1848263.7495	3269398.3475	4916838.106	144086.8642	3455896.3015	1172123.67685	505031.55715	2823210.02	3135812.039	2655116.5915	2732121.588	1242464.65065	3369550.2585	2444031.81225	2211642.463	2600823.3795	1983473.2315	3206674.374	2137939.332	1689472.0265	1046291.9712	764085.7305	1034924.4845	1922118.961	3828410.1335	4677995.7195	6058455.7	3537988.431	3829641.8935	4769619.044	3233188.5045	6661280.132	5699272.6345	4431328.939	2769350.3435	4089776.0575
1-heptadecanoyl-sn-glycero-3-phosphoethanolamine	607766.01045	822886.78515	517713.94135	80991.153345	469970.3203	453220.0153	70159.164485	426924.54045	663334.93855	321060.05775	444689.24955	344226.8704	650250.20415	692514.26055	474099.8714	850811.47025	525719.7024	524381.2716	4495090.283	3451436.5415	1022259.59115	3105676.6635	3852905.2745	4603967.5355	11583316.587	27456366.07	39227392.925	18203580.125	14417560.46	29255700.235	3128718.15025	15477864.225	14841292.3765	11692693.595	6196106.6235	14802714.205
(3R)-3-[(3-Hydroxy-3-methylbutanoyl)oxy]-4-(trimethylammonio)butanoate	83831516.75	161709755.3	78459283.09	2901971.41045	53768833.14	55414836.64	12352540.9774	75470732.945	96029339.25	102166009.55	41713903.935	46600442.85	91574637.04	107064314.3	100205513.125	92346838.615	55263315.21	69546293.88	102732587.1	93923553.495	55188670.915	67210276.59	79975752.62	116674003.45	69101135.14	144094109.75	216244989.4	69887212.92	51866815.725	102745297.53	35568722.815	125647584.4	112250934.175	103849695.175	57437878.535	82679359.325
Unknown 78	13315172.69	21531180.84	11855374.355	41287.925705	7169403.905	7540729.1535	80881.04727	6867082.644	10422514.201	10483952.9745	6164734.5705	7563459.993	11816113.625	11538377.755	12486510.51	12110997.73	7341116.057	9306710.051	25228797.425	23552140.26	15431061.205	15861669.045	20400072.275	28049335.17	78921666.445	171558991.35	155424981.6	71526871.615	54099250.325	84222321.785	79188617.785	170273033.35	121595321	116466372.75	39091181.425	53615126.56
Unknown 1354	545960.46085	1406129.93225	871294.9368	340596.8199	552439.08485	539862.7857	340151.37535	493133.2895	507490.8906	659726.7759	472490.5712	624792.5331	1390336.2215	1722881.35	1491982.056	1013672.5433	546347.1778	546024.81295	1681484.76775	615335.2165	506931.87445	717468.5105	593796.6886	749154.63425	634295.10725	985460.59225	1467593.5055	701903.6842	648698.65125	999473.05535	912998.1643	3535287.1745	5621472.77	4859993.9265	1966646.69465	764648.1773
3a,6-Dimethyl-3-[(2E)-1,4,5-trimethyl-2-hexenyl]-1,2,3,3a,4,5,7,9,10,11b-decahydro-8H-cyclopenta[a]anthracen-8-one	285653.559	576224.85485	326259.25865	51975.65697	229248.0017	165686.21	77228.8875	189974.9425	183241.59865	196189.9536	135097.76265	158530.65535	178090.7646	313478.53595	274626.5766	235850.6419	201717.24495	177081.32575	7930021.484	8727380.393	6638720.5865	5656468.6435	13161651.795	13576645.635	106093.65776	138457.34385	285060.0548	110648.368285	150815.41725	223213.94225	120377.10008	174783.0166	172590.27615	192750.14325	129813.73975	130351.24025
Unknown 386	2017765.04	3163917.013	4686376.165	619325.337475	4076251.3655	2509297.746	2913638.36245	4020019.373	2909937.3095	2794504.504	2200878.2805	2177649.612	3174014.4345	3101937.0335	2992010.048	2825175.0235	2721487.526	2210468.9285	4482613.49	4113277.728	4292584.8615	3046197.1025	4186549.547	18913330.784	4399974.9905	5944406.828	7583952.662	4667254.3395	4142805.6295	581684.646	3057843.86725	4281894.961	7685997.6545	6377874.253	3512209.1505	2567079.12985
Unknown 1285	1197329.96965	791237.7857	1209935.134	36996.364485	409049.2036	635737.1733	525921.73232	891373.56795	991414.477	1775175.6305	535074.10235	387124.9976	1533144.75695	1498549.909	1376910.507	647299.1242	1098001.2745	1170726.187	710440.7886	630809.134	770974.14725	556386.13645	3468621.7522	637128.9831	521201.82255	657497.9801	714962.4202	423483.8558	532354.55515	803671.1058	444289.69135	728853.30135	620251.0187	500554.0223	306488.90035	582303.1444
(2Z,4Z)-6-Amino-2,4-diimino-5-nitro-1,3(2H,4H)-pyrimidinediol_1	6629657.4405	7961635.4485	2689878.337	487172.33255	1993568.516	1003433.9121	515654.99525	4694990.753	5046138.8255	7096697.2335	2913414.1505	3051092.608	5040275.5995	5031347.345	5253241.1615	4803153.173	5346566.345	3729166.2685	4853218.976	4492391.623	1954732.4145	2818132.184	3748404.822	5160865.1245	3040584.098	6519203.208	10801187.305	3653659.9685	2587477.3585	5972943.291	1796614.343	2113251.5525	4146376.4395	3379401.707	2449910.024	4070587.8365
Creatine_3	426444.58935	1712637.3225	1079245.7635	110410.09065	755682.7315	721051.88025	163305.975365	1053684.1405	2187524.8105	996366.43505	840633.98465	708853.1941	2199148.167	2422969	1444403.138	3291930.0215	885724.2251	1207902.9395	1644297.353	1299111.9385	558902.55965	685454.0484	1015826.509	1703395.9075	582790.1865	1550969.4055	2526582.5635	550601.3663	488106.2305	1017178.6955	3607455.47775	1604729.7175	3934955.3075	7818641.0395	702168.0372	780978.5938
Prolylleucine	9261537.4695	15660103.625	8073788.6535	381658.90525	6171454.2745	5363003.9025	1319547.42565	10708375.15	18450853.635	19133862.64	8433152.0475	7055411.731	12241590.735	14924729.57	13234802.435	13349281.94	7196001.638	8912637.54	16656098.86	14681549.905	7336502.3595	9323213.1235	16343366.47	20873673.7	9170727.867	19293307.725	33420810.295	11457895.49	17062225.525	18890375.75	2518375.08295	9936856.836	16561505.325	16155257.7	6166875.1825	10694302.571
hydroxystilbamidine	14373800.035	6676158.585	2101232.9245	439990.53015	1257479.6645	3345833.6955	1059748.3732	1344516.7195	2697543.7445	1602331.7355	931750.9994	5940386.4215	6857176.012	2091332.6285	2054280.5375	3543103.244	1224111.37	1202032.7465	4673505.269	2497348.8315	3248742.778	1776780.765	1950413.1455	3510811.699	5014809.929	7757076.621	9849545.769	4804732.2885	4041201.872	6919588.207	3154819.3525	7633971.438	9109719.935	8364494.406	2350442.9009	5236915.7925
5-(Acetamidomethyl)-2-thiophenesulfonyl chloride_2	1671372.3895	1741470.159	1388102.8875	69219.150095	1044335.63945	1230555.105	344208.294305	1175892.321	1529692.91	1662690.759	870563.9085	947967.5948	1127511.086	1321612.8045	1319831.5995	1351117.129	993324.33705	1182736.0045	2290023.6335	2070619.341	1163484.8311	1040679.9181	2106040.87	2056772.509	1207194.90895	2313777.4205	1822144.406	1328035.236	968093.9251	1759343.469	1001456.5881	2304488.6155	2016910.9595	1518204.9685	595216.88585	1025523.593
5-Oxoprolyltyrosinamide	3379702.8755	6021875.673	3535489.614	248613.0678	2448675.8455	2678167.7745	1746351.1785	9118534.1555	11585456.585	11806002.755	6355736.279	6434980.525	11612199.13	12309560.875	12246284.295	11323629.235	7234861.3155	9159400.4045	1536648.3517	2469359.4165	1615466.0275	2108217.6845	2228426.203	2737550.729	3379244.885	5117727.1245	3922033.30465	3734404.2835	3251971.6915	4765269.6855	2071213.1287	5165218.7645	7851193.5815	6372095.656	3675998.0345	4297562.7615
MFCD03110473	3379702.8755	6021875.673	3535489.614	232769.7075	2448675.8455	2678167.7745	1737936.59675	9118534.1555	11585456.585	11806002.755	6355736.279	6434980.525	11612199.13	12309560.875	12246284.295	11323629.235	7234861.3155	9159400.4045	1508976.6907	2474301.4225	1556095.95	2108217.6845	2228426.203	2737550.729	3379244.885	5117727.1245	3895570.953	3723737.835	3191180.665	4705227.2175	2071213.1287	3846612.435	7851193.5815	6372095.656	2253011.6084	4297562.7615
Unknown 708	1272133.8774	1410076.42345	690902.779	72312.20652	611397.39385	531054.6744	51701.291195	648177.59065	1267789.6985	1216729.22465	488885.71835	337169.8541	1785835.951	1440768.7085	1730510.7075	1439862.1715	802813.2531	1146052.084	1762314.357	577451.481	462582.51385	1212811.63745	1115306.6684	460751.9674	2443578.99	6913636.0845	10024325.7195	2611233.3415	3240470.7225	5571582.159	1654226.13495	5597415.241	3967443.699	7149128.5035	1872212.6195	3540973.447
Selsun_3	1650330.4465	1681911.323	1539123.2435	1319511.385	1195235.5835	1275579.0285	1312877.39925	1515314.6095	1539929.042	1588092.65	1419173.041	1262588.277	1842977.921	1706115.86	1714456.2665	1670213.82	1640589.3805	1496694.2225	3449147.72	3361109.446	687861.5506	775157.28145	1947478.392	4944403.263	785224.41035	5264392.914	5857976.9295	1049775.48	730958.11985	6195913.668	1123887.12305	939856.2022	928996.11305	1197056.60165	2060557.0125	2428190.5025
2-palmitoyl-sn-glycero-3-phosphocholine	1616051.1949	1433023.40065	1107377.705	78936.67515	1066100.18735	1189827.0515	73330.856105	1488197.89	1922083.232	1567616.0215	1120755.7975	624925.7618	2610411.6195	2241606.9645	2658383.2575	3303054.867	1965894.868	2318511.803	5110670.8545	3316999.656	1415846.41445	3163860.565	2164002.128	2569913.3265	4189890.1215	8698081.805	12279117.055	6746008.161	3908039.701	8855118.037	1793680.0596	7543095.4885	8131087.4835	6747264.765	2757655.943	4470748.7755
(18R)-24-Amino-21-hydroxy-21-oxido-15-oxo-16,20,22-trioxa-21lambda~5~-phosphatetracosan-18-yl palmitate	2437060.105	2411847.4045	1387414.9535	629036.72715	961241.5851	931149.4773	664651.0959	991589.5219	1354853.964	1065367.9315	787267.4041	1234524.0355	1498719.9925	1473221.036	1442915.8365	1426086.2855	910066.53795	1087521	2249996.91	1836784.932	3839026.0465	3046303.9705	1837939.498	4873759.3895	2230711.078	3934947.5485	5170455.379	2527454.0255	2335776.607	3379782.214	1902757.8955	3410522.5335	4582678.7295	3814151.379	1365046.22825	2234293.795
Unknown 732	6201532.874	13368671.95	5912997.4395	141130.066265	3848896.6395	1562241.5475	498748.016685	4315571.6955	4147510.4645	3964296.995	2867789.2585	3036848.2165	2882458.229	6217599.6445	5075557.7585	4592371.6805	3533112.5265	3506400.9335	8284724.953	6268018.934	3462925.14	2920834.378	4483818.296	9718358.1405	1420447.2625	3645673.552	5679929.996	937304.332	2633269.476	5156131.245	1555351.91555	2507845.248	2775360.5975	2286156.317	1009150.38895	1746498.6615
Unknown 139	1111945.4225	6434849.5635	1251939.9375	156579.5848	937809.8838	1268952.945	148459.73305	1596593.804	2096397.097	2499252.5995	836402.9389	1330175.128	1618687.9325	1898133.6245	2253872.6225	2265808.5925	1131686.292	1223348.386	37149437.27	33798254.83	9268665.919	19739991.2	37771232.74	38555896.725	16575242.0075	64068464.31	90563748.105	50104206.32	6278202.219	69896902.89	1881645.3878	12894681.595	26404252.96	23391112.14	12873402.265	46039546.015
Unknown 1417	497881.03525	884878.0464	599882.88305	248466.87635	454797.61815	462893.7906	317895.5071	631487.28655	779906.4886	727637.9392	505507.3553	497268.3644	455482.8389	494678.7921	489528.7844	488100.3206	370502.7047	442686.79205	809728.56705	726664.34605	2165934.8135	3168799.7945	912170.562	809346.61695	4151688.389	874082.305	1285733.744	2871640.4885	3149544.3775	808428.9192	406992.8728	1416033.8965	791937.69955	1393704.7082	4850631.8905	3566021.6595
Unknown 666	4356509.5885	6958561.3115	6609681.405	212632.5898	1844127.525	4722441.6765	3748669.33455	7809613.9995	13134838.52	9436815.277	2732842.7205	5762222.2655	9029788.798	9963853.376	11885790.917	11052472.57	10856608.915	12609022.295	12757120.295	5976363.912	4623777.122	9779449.566	10767945.2505	11024415.908	3186006.536	2147859.1785	2432144.3675	3419633.728	2931789.8265	2349793.467	1969478.3395	5780184.143	5834868.813	5220952.756	1737363.306	3120364.955
Unknown 167	550669.0465	2125571.3925	1870057.28255	154839.414935	1421975.64	1438893.029	63767.00847	1869422.4925	2322377.882	812962.3099	1388865.88	644482.57855	2432208.4855	2204511.4755	2520922.343	3222633.592	2693166.1135	2320146.624	399623.8442	377504.71485	181382.6769	203275.8162	194222.7642	386939.91265	33910174.03	60972230.195	49602629.355	35786997.59	29242570.795	12044366.882	9047250.159	48335341.52	33824683.545	31863812.845	13043445.041	14157390.6335
Laureth-2_4	2703287.3015	5228360.814	3583271.5685	710552.50745	2081561.095	2256769.1145	684106.39915	1825525.3545	2176161.075	2508011.218	1113138.1025	919731.66945	713672.84645	2090281.2405	1915446.6105	1554560.688	1021716.2805	909234.93715	2431090.182	2347149.8335	2588980.429	1845326.57865	1091983.504	3249877.679	2050071.5135	3804037.423	5530007.3325	911268.148565	1207110.0181	725502.2418	1513551.99795	2528814.841	3965010.4255	2443213.7351	741733.6244	918905.9221
2-(Benzoylamino)-3-(triphenylphosphonio)acrylate_1	2896276.21745	5802893.59615	5986715.7205	65333.98992	199844.64475	205327.184	85980.874055	259702.40215	340464.92455	364448.0602	226772.4134	232557.9942	293203.20165	330137.50055	352502.84985	379650.7839	276019.41845	323657.122	1460318.81895	707665.287	213525.5307	304793.20865	1489453.3151	321173.51235	254438.48185	361931.44485	468990.2277	259226.3167	240773.9564	342869.7874	222515.2225	564986.0598	760059.6446	590860.2827	210985.1848	265669.2185
Proline_7	35039152.29	132042793.45	72690862.715	5472336.054	35920505.055	35431549.31	10472020.783	57662389.295	89601943.075	82522416.885	39265559.985	39930594.885	55640732.94	78542762.44	69090472.825	80086618.8	33699334.585	39682926.83	95015153.665	87633995.51	47657455.29	55112267.505	112718987.3685	189150460.86	28788080.037	50875445.396	164997200.45	51892173.395	59435183.69	50863123.5885	19491772.7465	85991506.62	99905431.815	80563950.015	27542488.91	14052833.3845
D-Glucosamine 6-phosphate	14259058.72	38632118.94	21022662.125	1029280.13925	16064523.985	14785243.355	815653.52355	4209504.9485	6092532.731	6645566.015	3228793.192	3283272.9315	4718974.437	5926185.207	4642191.281	4922687.8995	2943899.371	4120363.888	9513641.376	11277384.9415	8248311.224	8248896.451	12529771.84	12538980.94	3581955.5035	6366764.943	7914272.475	4111622.9495	3407030.0705	6535950.419	1476588.62475	3703365.096	5682420.4195	4507554.993	3452231.362	5590242.7355
Proline_8	96240690.275	195878940.9	111173122.6	6981774.133	54221750.36	60702558.045	17490499.7065	92167429.04	139595333.8	131593452.65	65757630.175	65279508.435	85275294.25	98102490.49	132851831.9	132361438.8	73003792.965	101953230.345	142967757.2	125376476.7	67497710.855	76488326.04	142426749.995	145075534.65	79714623.715	173994004.8	165753644.6	107404785.2	85450466.085	202031559.2	44836634.46	163522207	217754557.7	207155264.1	54263339.01	72085167.365
Unknown 1459	716152.04785	1653986.716	1173099.8365	1176048.13805	1253488.2205	1043842.166	2763470.80465	1429810.1426	528149.49965	545254.983	2890513.4335	506459.7407	492220.68645	339307.1665	402478.5755	407936.3077	631441.70845	719618.45735	464858.6083	427277.81705	216576.9675	255572.2703	441361.1846	442433.38785	247680.84025	937321.0602	2386947.7995	279527.09735	237825.67525	1145319.47225	738711.58985	907637.3746	1946789.5775	1167274.9115	863701.72685	491006.43605
1-arachidonoyl-sn-glycero-3-phosphocholine_2	54953926.46	94501696.905	56407584.42	1738297.494725	31879974.26	36457381.57	4951646.25332	23461578.525	26068787.66	30853790.615	17414841.47	22785646.455	36807232.325	42504849.655	41446138.015	41227620.99	23692639.24	29803511.485	46208982.995	43948959.565	25909537.91	28880092.405	34854995.495	46493689.66	131859494.7	214477998.55	288388231.8	128491138.25	107262287.35	183467178.75	81095894.925	208003925	218938478.4	201466257.85	74968112.69	112470749.25
1-myristoyl-2-oleoyl-sn-glycero-3-phosphoethanolamine	574982.59165	1748213.6875	3953411.629	49217.39637	2769957.431	3812882.963	97264.75432	2086659.9255	2959041.1725	1420769.244	8593001.896	4002722.833	3753807.6425	3562561.614	2438388.0255	3066277.099	2867858.942	3739973.3415	4195273.7635	3035196.94	2086705.1625	2147679.102	5744511.894	2451769.2655	2743808.2405	3996411.025	5495022.1675	983100.99775	2981988.947	1750921.7805	356151.241505	4327470.8745	2471662.753	3687635.0949	2352536.175	1766875.2665
Unknown 1433	1085730.90645	5116124.512	2591568.6635	283854.91315	1602947.371	1551133.581	261371.4231	356547.05015	412072.55645	415148.6966	334213.44695	325776.08045	399860.99835	454668.6025	453732.37805	453314.08375	362091.52985	373445.7133	600166.34655	600074.16805	490370.8198	562825.4233	624345.45975	683584.10925	634083.52555	819368.97825	1112702.0025	686024.9421	625770.3718	818672.13685	334706.8743	536047.7976	647968.04165	692731.529	484025.02775	776675.04645
Unknown 481	1800969.808	1357798.8605	1032967.42225	311257.7672	611655.973	570633.3555	578357.4929	649225.77555	1071689.34585	650274.76625	438087.60225	654393.1121	1161099.0752	1385806.0435	1040920.55275	1475136.761	634877.91065	2069793.654	3849048.6285	4063758.6885	2491777.66	2593437.0185	3134471.8225	4724928.4595	11672156.7035	19514741.92	22804586.955	13277915.285	8085010.198	16493051.9	5421896.5735	13271257.24	17108518.66	16524702.175	6222954.8005	9150266.556
Proline_3	5602746259.5	14933792679.5	3860869948	3126373.59595	2935913475.5	3434138316	784172948.4255	3840328368	4780319034	5773403658.5	2798190843	2899334653	3834098211	4086526891	4677978740.5	4539732950	3253279059	4058662301	7113407434.5	6705874940	5679610326	6232820427	6499270867	7504114893	6055633486.5	6233269035	4569329487.5	7162456348.5	7059800054.5	8540754498.5	2864959281.5	8233480379.5	9843959227	9331271228	5666970314	7201212015.5
Unknown 418	1939531.828	3797817.3625	2044764.2715	60556.540265	2058779.6995	1912623.93	337502.199885	1489823.754	1253616.0823	1576102.1645	1070803.12875	575773.85655	1869687.2245	1835426.0665	2165318.8195	2782878.773	1789456.9675	1588540.992	4898661.561	3284937.7095	1915159.242	2743827.0405	3206673.8065	3283843.4725	11821992.14	22476292.355	24391015.445	12600416.2415	6993326.1885	18425755.9	3177885.43405	15275176.92	9834455.8815	10737584.93	1317697.88065	6047792.966
Unknown 720	2892881.088	9894039.9575	3417742.0915	591602.5955	2453730.299	2296426.538	2302171.49385	8075830.8835	7840682.225	11150308.3	4956411.5395	2579346.056	7065839.402	13523223.305	9594291.3165	7852253.8845	3830577.198	6759705.1505	4849419.652	3074089.0905	2488610.555	2790937.9015	2589556.203	5886457.7005	6658144.2955	10299041.474	13077204.9	6379225.001	5365488.5365	9187111.255	4188641.7965	10135595.187	12094940.92	11105507.783	5086850.089	4591435.272
Unknown 56	121888961.6	188436206.15	106901826.9	4897798.65585	74177584.295	76721926.06	23556431.41935	118660512.7	148084361.15	151003014.05	80433742.875	84042826.79	136000577.8	148967578.15	144933947.3	138010609.2	95278170.59	116805502.4	115605865.05	106277573.2	69241668.71	83990563.76	94401608.67	117450787.05	116684793.65	183386328	248682606.95	121093417.75	102586244.565	172018818.65	58080307.27	172960163.3	199278980	181089269	111246329.25	139250211.5
?-Aspartylphenylalanine_1	875159.5698	4078406.66	1879968.8515	123165.62218	1170983.972	1228973.206	1041331.33645	6281426.326	8956437.1215	8500504.5055	4881778.7515	4368973.419	6648772.7795	7963850.331	7876785.788	7232850.729	4717735.516	5860048.9675	902567.88865	642540.2584	422809.41735	298573.5148	420614.69005	1126070.2588	1464352.988	3357782.2345	5100640.351	2069221.553	793904.9377	2251684.696	1098805.54095	3659105.156	3867039.3745	3716149.873	1557944.24185	1630943.558
Unknown 823	759843.2151	1158483.8685	609199.51495	42420.561215	459900.49735	445622.3878	96905.14344	498409.97315	640384.29945	663532.9419	466302.0395	493879.6829	745262.2996	872320.47345	794268.4951	890212.61855	567052.7722	563051.0984	2697965.9085	2929984.2505	2142794.563	2437566.199	2788264.624	3808160.659	4907815.429	7935451.826	11545390.24	5477018.229	5807295.475	9568715.7675	2730367.0158	6777123.894	10501759.835	8439497.4785	4112903.1215	6230108.915
Unknown 1537	407385.72675	2383290.4965	3403031.0165	356500.97357	1871256.5669	2171610.431	74125.20502	3045223.53	4901238.038	2948665.3835	3709389.358	1930345.94155	3427271.414	2157868.142	2259621.813	3960147.5495	2543572.898	2571927.947	1169552.535	1036222.7425	444272.3565	591961.1025	844368.6654	1189902.0275	670305.84245	1347677.2465	2255865.8335	723855.9352	586737.98585	1249637.431	381499.253985	1607171.475	1911109.153	1061431.3835	639347.027	912901.7424
Unknown 123	73694875.43	115077048.25	64549241.88	6019364.7099	51807895.31	50981672.185	18270028.01635	86824322.11	111939641.05	114629921.8	63899039.945	60613355.235	119488920.05	125005893.65	114082854.1	114963461.6	69439421.81	92696856.295	57540099.95	53862932.18	38609223.405	40939286.02	49863951.82	59425241.775	48956077.245	74796847.35	70198462.08	51079660.87	44327959.455	66724938.885	31494769.835	79561932.315	89536460.935	53858949.8	42272765.29	54701227.23
Unknown 117	2543398.9295	8304167.0035	2177874.1735	564912.27385	1686796.80905	1412956.77065	1333730.98515	4418153.5805	4675940.669	3007059.658	2523881.2805	2187716.0165	2992426.907	3005183.694	5504630.387	5684970.887	3722802.0905	5459666.24	10253559.36	10950085.6475	6572664.352	7607965.096	8438985.8505	10353986.25	57693976.325	92228873.665	127962763.45	33695342.32	38747769.765	83839755.495	22811440.918	77857331	124859888.5	98223128.38	37516884.405	43250437.645
2-oleoyl-sn-glycero-3-phosphocholine	8290615.2	15007622.435	8963443.676	281551.07102	4906591.2985	6077856.556	82803.31084	6853907.525	8592146.0995	10483952.9745	6149071.8675	7586252.881	12257696.27	12122697.19	12544624.965	11688297.065	7304399.7505	9263593.2785	16397398.425	15223097.645	9337351.18	11403103.36	13886690.85	19788731.77	147718176.6	234580694.9	339849825.1	170909612.25	157862611.8	261926975.45	90823409.78	230913491.85	308174445.95	280083376.6	126804697.85	182758152
Ethyl 1-(4-amino-1,2,5-oxadiazol-3-yl)-5-{[benzyl(methyl)amino]methyl}-1H-1,2,3-triazole-4-carboxylate	2686141.3915	4695629.4205	2771161.9985	276489.1149	2253411.8755	2026386.2375	693334.4712	4440582.51	6561088.489	6349880.265	4026064.6495	3809697.68	6748021.008	7495308.152	6538662.5845	6383309.8235	4386096.747	4629862.2505	2611183.4675	2940816.928	984495.75845	1702849.251	2433414.861	2954492.59	1229161.544	2752257.941	3783041.786	1060755.7011	1527607.861	3273040.852	628040.831	1880915.188	4307957.881	1890266.006	1087850.32595	1324124.4185
Unknown 80	41049326.63	52478243.76	33305991.65	1102565.400765	19060992.965	21499632.395	4082680.67688	21464716.505	24855006.925	31168074.035	13867381.325	16999044.03	32897510.965	38287398.45	35304503.975	34234729.01	19830821.695	23089400.12	49546388.335	46541530.21	29237244.35	30463894.075	37991861.68	50267054.45	106774839.905	171560969.4	175823890.5	88814220.74	64013384.195	102270019.625	60838219.296	169523656	151911462.5	128370363.9	48052510.515	72492904.39
Unknown 657	8039164.3985	11060496.375	6665893.463	286643.17805	4846982.34	5580117.5765	2889508.11955	7973146.335	12281310.545	11502117.13	6239934.078	6497323.2125	13062635.44	9823305.615	11643901.905	13743574.785	4223488.216	7975340.377	9503995.585	12223199.035	7656586.501	5506636.7355	13332896.655	7178945.3455	7604509.2955	10036778.6335	14391666.06	9735174.6235	9557653.5795	10848461.29	4212968.149	10967487.985	8641676.6325	6571107.987	5863612.813	9781554.929
Troxacitabine_1	413576.0511	1014358.80765	469654.8013	88098.15363	604066.07635	369222.41095	200543.657415	477283.5083	645308.5147	562089.7803	424237.842	393309.75955	537648.42635	621034.51675	618918.85565	594924.69625	448644.69495	529188.73235	1543396.267	1219626.6785	735767.51445	1137165.3029	1305255.7115	1717063.4	607566.05405	978880.29955	9639080.357	2121304.85875	316308.53065	1282195.95575	710532.8134	2747104.7925	869331.1918	969334.5955	1332004.7952	1259541.77245
Unknown 1416	543847.72465	1347869.1739	802083.0611	494451.66215	607582.1786	620566.04395	812348.8205	1951183.61265	571905.86565	567916.8413	571427.9398	580913.96675	672565.0056	817527.71125	765939.57725	2280287.135	1112287.8808	1373582.48145	793177.35725	661621.1195	477977.51305	570909.3757	622536.9316	804122.559	1307831.71835	850537.6021	3391512.934	1316027.73395	1024204.5195	797299.8725	1103434.03395	3661199.4385	3018922.1035	758250.26905	917759.8711	2528943.4315
Unknown 686	337984.97215	1428805.00345	690902.779	67566.64462	611397.39385	531054.6744	1663460.271885	924823.32695	1223132.82	573838.05595	488885.71835	336992.7676	1716469.633	701637.5229	1730510.7075	1478499.153	802813.2531	1152001.656	1282868.2116	574405.72935	251671.0231	1142850.2839	322604.12355	418712.60725	963050.1981	3657614.7618	8995247.037	2921114.336	2444329.44	3855398.77485	1415135.184935	5672293.131	2906002.1865	3528130.9775	1336115.35465	2461612.66375
Homocitrulline_1	1716265.4395	3837861.6855	2102258.897	528110.82935	1301534.331	1159658.70885	969637.66785	9470250.8265	12234596.905	11212943.725	4215163.4575	4178475.966	11716769.21	12066478.933	14092427.37	13770479.15	8489603.3005	7637296.7245	4938277.8085	4188783.1365	2972575.561	3864975.058	4001879.964	5667881.003	9852180.0905	16683681.28	26560864.735	8138779.8875	8934503.7725	14104202.255	2728313.5229	13876410.43	15295286.95	7633933.652	9909600.3425	12084107.285
Acetyl-?-methylcholine	911733.42535	1870742.983	849966.57615	125761.59625	584721.1236	612893.84995	467189.426	2484163.094	3614991.931	3740899.217	1576977.635	1674810.2995	2880932.9705	3343904.284	3090849.9155	2805669.424	1653318.5515	2119611.8485	1338920.6975	1067200.9555	634855.26875	889637.34735	715764.13695	1582365.878	1067352.64605	3465929.9485	5454728.8555	1710994.27	1124873.507	1573561.65815	617496.36225	1630970.863	2331528.1585	1244565.2071	1361319.246	1851580.5625
Unknown 336	3013088.443	5075233.212	2931194.426	546299.5842	3024448.49	2267130.1615	1100722.6873	2110955.778	3460419.257	1768836.689	1598025.9965	1373452.3065	2259649.0265	2455692.1495	3707165.541	3652654.7045	2724299.4245	3342311.493	5526808.0095	4899599.999	3922685.611	3619409.257	3888797.431	4805889.7255	17255286.51	26865543.49	32662380.205	8973691.14	10325036.461	22043457.305	7517235.674	25853506.05	28928102.91	14521323.893	5925679.111	12379032.145
Unknown 1139	938045.88865	3441277.203	2197444.695	287213.4764	1538640.285	1353603.1805	759646.1856	2112728.6535	2893425.0075	2007231.2265	1697307.106	1376236.3415	2650764.6405	2936593.75	2739395.2615	2648786.13	1737806.2065	2366672.8125	3347942.255	3221848.4105	3348646.8635	3270667.88	3084054.4205	3485830.2035	1389958.4795	3228907.6335	5150906.362	1472211.297	947490.0679	2234774.825	672418.7299	3267378.871	4185270.4685	2580665.995	1358661.048	1488159.4695
Unknown 660	655747.75265	635669.25075	2133634.614	22603.981545	949866.578	558715.4274	24729.46911	1419570.61205	3791098.538	596835.8408	225261.54385	299113.76285	502327.26365	482585.69365	633216.786	415684.83255	1092812.42935	295472.7563	2435218.20305	2233563.83955	3676569.191	2336489.92945	2723674.9031	4235753.427	281536.85575	1705049.66545	719377.6083	4218381.373	2049364.4965	385439.4066	117856.320825	520996.0963	613254.53855	655244.76275	2294208.404	1846541.41435
Indolizine_1	2106249.2375	3419770.169	2575858.1575	4042451.428	2984482.4815	1891543.3425	2005811.51375	4974449.101	3422353.1375	5497631.2425	4260241.0955	5215047.3625	6025163.2155	6003433.968	5453745.4605	5915037.2605	2968687.7245	5167848.442	4629675.701	7467532.52	9500081.8175	1802297.8725	3550554.994	5606500.3155	4002428.477	4474333.3305	5558254.195	2289872.2615	8331439.854	6013890.013	6589968.62	4441624.6465	4105956.6495	4761018.794	3061609.784	4440363.757
Unknown 576	374653.48955	411574.69945	285144.57785	346939.92851	286585.54985	271778.80195	117282.423255	347253.88375	265414.71215	262663.71035	312745.9604	313856.8779	320474.49335	287132.4754	299523.36355	325836.2922	357185.32435	367324.3304	520970.525	577410.29205	1553101.597	1135171.7905	556353.9592	575641.19485	515931.6244	701947.31795	928936.3815	703448.8076	586931.5339	627634.0095	284461.187	186675.47745	184736.8482	221930.22855	7660946.0745	337972.3787
1-Oleoyl-2-hydroxy-sn-glycero-3-PE	1342084.708	2872043.3415	1645495.013	374492.04835	1468235.9215	1133684.514	608691.00055	709023.5846	1249704.5865	829340.1697	705936.7878	647330.2004	1218348.2495	1348370.783	1226372.249	1509075.7905	904490.55435	1543611.662	4507978.01	4367926.041	2985939.3005	3035049.1545	3908304.3415	4189984.5635	19125542.635	32515257.185	40553609.785	17029699.865	14842734.42	28918928.105	8566895.138	31332678.005	31540903.455	34854233.11	15065324.275	17745587.145
Unknown 1523	586626.13615	462728.2868	304576.98405	206811.07515	397784.6685	264756.237	247626.9201	554922.18865	644929.93525	608780.51145	423300.933	409488.85495	427445.5858	659134.2139	655740.07335	654716.46875	485265.4473	584365.5646	306177.89055	294933.1265	253796.32855	264483.7338	283189.8516	308204.9513	265461.08075	347968.45775	416574.8552	291457.59475	267128.8928	355718.06525	225304.121	303524.71455	336568.77045	295692.3691	248647.7803	292068.9114
Unknown 749	8049238.5965	8677495.983	6580127.7555	320170.74135	5416006.999	6040561.3825	1582498.3198	5731570.529	7032766.206	7846501.841	4834567.83	4792293.3205	5340039.398	6076117.507	6067928.413	6211763.699	4719316.0885	5763190.2375	2031782.4185	2410021.71	5621199.621	6153103.3135	2856717.725	2118542.1705	8359661.7465	6381851.2295	6594447.097	10100487.12	10679700.285	8996321.0605	4604198.6635	10653676.025	11217177.155	9245753.3165	4810867.346	9879050.202
Unknown 817	454145.13525	497273.436	268909.4807	44879.03802	185789.98755	180704.4634	86637.99768	316111.63255	331347.3848	376007.94505	174288.83465	298857.5204	441266.16445	523607.59395	434637.49055	387087.602	335310.07245	325294.51375	6800589.5605	4720819.9705	3108974.488	4123959.0985	5972539.418	11877096.17	632252.2966	797588.554	867296.72175	513713.93725	645781.29915	974906.2272	538952.79245	884147.27995	752405.52515	607205.14875	371791.31525	706372.2427
Unknown 1093	2351598.2475	3615617.4	2136539.663	116290.106295	1129802.06155	1197478.0089	537312.68148	2023229.5597	4180278.948	3245095.4305	1172718.885	1754328.1362	3113110.0395	3107052.1485	3809508.7835	2911339.929	1509277.8355	2172840.89285	2183819.89985	435575.99665	1610290.0685	1376215.6095	2116513.9865	3252343.0775	2923296.5495	3996856.8065	7615717.323	3088860.9065	1921248.841	3220347.6875	1006981.97295	2190324.859	2864213.822	3953016.4315	1613670.7799	2277834.9885
Unknown 24	23923827.375	42637832.235	27722452.955	674400.58858	23758740.37	22961086.66	321120.31694	16523427.62	19811366.075	15316064.345	11544288.592	6742673.884	25732760.75	26483933.94	23547118.4	31516640.71	20923396.09	23969915.85	7364382.579	20613567.957	5141970.583	22038128.415	15609374.978	11109634.2345	187805820.2	122206585.02	386026982.5	196520716.35	106631131.625	54037073.54	50135849.6495	158127108.045	168318290.5	165268091.85	7067076.121	65266574.5405
Unknown 824	706218.2388	1113876.843	565184.5778	39355.65671	444039.1551	445622.3878	77095.825865	485243.12545	620335.66185	694929.0508	466302.0395	493879.6829	691416.76545	843551.52485	736882.2414	862728.14845	526082.956	522370.405	2697965.9085	2929984.2505	2142794.563	2446183.817	2432801.1745	3808160.659	4907815.429	7935451.826	11608086.975	5477018.229	5807295.475	9568715.7675	2795003.66395	6777123.894	10501759.835	8439497.4785	4112903.1215	6230108.915
ACPC	1378623.394	2442709.4315	1502891.2775	210453.4376	1031203.72545	988709.59865	383922.91715	1170019.86	1805650.8485	1843121.891	1187034.738	1052694.7495	1400195.2335	1749973.6865	1378135.675	1309579.657	931992.02085	1214751.6665	2289841.2015	1934192.085	1326308.269	1390885.2735	2023862.7075	2575986.504	1344121.14	1854645.4645	2410200.2495	1399238.086	1310897.763	1737700.239	717397.61605	2533563.1045	4033032.6215	3410711.4	1247216.5495	1412586.309
N-Ethylglycine_1	39573115.175	113711949.7	48343621.91	4770765.3695	24898141.785	26732151.825	5895062.763	42090444.755	71014027.39	58783138.015	29905898.53	29913855.175	81127164.17	106704094.95	101501776.35	88629257.82	46449860.86	65590978.38	39414920.08	31909158.99	12421979.625	16122452.265	25624858.555	45575264.015	20156130.055	61326862.965	117135284.1	24172118.19	15736767.045	42658865.605	18199722.45	49484281.16	73537104.535	37250414.015	18571537.235	29940557.685
Unknown 1400	244820.62455	675504.82725	276277.52115	230829.9492	243963.75965	242767.5512	214497.2403	247676.15455	281303.2032	293030.652	234539.7099	229999.15645	279763.2412	285873.77735	293218.6057	283065.46465	247407.0687	258392.162	1037731.042	1014975.5482	586272.6882	698409.7929	824431.80715	1224470.359	2073979.283	4075716.788	5535824.451	2640942.899	2022314.7895	3768184.62	1349399.81825	3218941.7895	2889795.05	2422340.3855	1447377.6335	2691184.643
Unknown 191	3870537.501	5050727.3695	4531182.196	74662.805075	4549800.788	4597151.69	133846.87314	3842179.694	4799317.1235	3718085.515	3002453.3125	1474964.5	4971822.4435	4851423.9125	4570100.772	4887063.215	4785402.7035	4843507.5325	10883688.7055	7310935.386	4598589.282	8363939.5615	7689472.914	8993775.9075	31800790.87	59497414.7	63920835.425	33659700	25510478.275	49010841.785	9515621.385	45452853.295	31828970.72	30520130.265	15020905.93	25932673.02
Unknown 755	745970.10965	963166.35405	506957.2347	237218.3549	430618.25915	403156.64205	273831.3904	309625.7969	613717.90045	300480.6097	337127.19455	528653.44435	552069.5258	740266.18675	567191.00915	774858.4329	341657.05525	421888.094	1460587.671	1420026.9145	980839.2689	1157525.9145	1596490.244	1985680.639	3567375.745	7870125.382	12118248.49	4875752.1075	4485171.7315	9050666.725	2044087.1514	6200743.9935	9707771.298	8722399.0865	4395861.638	4959479.786
Unknown 655	1946202.889	4593294.718	4222167.3085	200613.139	3622148.467	3626265.5485	3020330.00632	8768016.5695	13833858.66	12143487.329	10730076.18	8974098.7045	8085947.177	9448548.5405	9103782.274	7071404.704	9720731.1275	9920960.1935	4849349.3805	3903750.3195	2625209.0535	5506554.783	3885963.0325	4831976.09	310625.36055	1272829.363	1562521.1815	1400087.635	1053128.259	809368.50255	895172.2633	2566972.8975	2740717.7855	1529286.558	431354.8076	827685.5995
4-Methyl PV8	711086.1425	1234222.146	837249.19575	346065.50485	642140.0927	642654.179	445973.1358	895000.6672	1105720.707	1022178.8205	701816.31515	690377.7907	657233.0361	701073.26915	704906.8093	688505.02125	535142.0794	670702.9535	7207220.1335	6912895.9725	3743875.791	5007506.914	5565292.5955	10591244.36	804093.2398	1517444.123	2023010.955	865326.0714	753294.91745	1222081.2265	565044.67295	1073420.432	1224152.9675	983302.23785	941253.4006	935530.8423
Unknown 10	19616798.47	40694281.515	23998192.365	520092.111045	21496646.645	20797096.01	469677.6212	30789221.685	37997459.7	34238374.255	17356624.67	13621305.545	57526064.645	46078653.53	60716578.635	49565442.775	31702633.225	45811166.99	68603327.2	58724480.545	24294355.4	54621011.535	58704826.1	66637946.005	368927054.85	528918221.95	686007910.55	254860181.95	267887900.2	433566495.75	130437560.1062	455892660.95	300814492.85	244038098.92	109818389.59	168788589.885
Unknown 489	426486.37585	773503.7304	411477.1756	148218.5215	314417.70515	312839.7185	145963.30335	500567.8702	689839.1365	743288.70725	387337.8815	381874.6246	552738.46055	563161.4644	524290.3207	526268.0572	353048.80725	433094.3532	937633.6838	934077.9699	710333.271	788501.3813	873804.90265	1068917.893	377329.7584	471802.81315	520233.91215	409774.9744	370786.06065	503886.36245	240769.83685	429011.10985	428635.77145	1481279.425	329191.986	402229.9096
Unknown 27	248217320.1	336305541.2	206561692.1	574878.77015	111113128.55	82454776.93	26939978.84345	107011019.1	105951373.06	113600059.95	69176943.25	87599868.675	70097661.405	149236634.65	131059703.9	100224817.35	69416963.905	72749586.12	270875589.25	221210978.45	165470681.45	139823979.8	181944751.9	370629313.85	30247277.3735	133013918.4	157146221.55	49883573.75	92391156.825	180469600.45	44135410.247	79841527.62	74090696.805	104370134.895	47334304.42	68766653.825
Unknown 122	3354996.162	10363762.749	5697889.596	565363.27015	5104822.2005	3506233.385	2183858.91035	3707000.808	4907403.636	2218322.0675	2433731.179	2343958.7	4274143.4045	5472213.2445	5467684.0855	3614937.58	3609055.8185	4829188.434	10450047.231	10950085.6475	6710203.7995	7866971.5325	8391619.8015	10353986.25	57693976.325	92228873.665	127019018.7	47138249.82	38884816.135	85365396.805	22787305.0005	77857331	109380443.13	64186619.565	37516884.405	43250437.645
Unknown 128	1635241.36935	3959818.665	3022465.878	85244.15893	2813177.615	2794965.3945	150711.030225	1915187.195	2590468.191	2158764.114	1547565.973	997599.7735	3154167.57	3093197.5805	3036830.154	3902342.996	2589419.5715	3089397.852	12458639.735	8574370.6355	4571128.1245	8236901.557	9205560.4575	9782364.0695	46010982.78	86555344.01	102710348.295	52663376.985	35455507.945	82697238.405	14006036.4425	59617404.84	49028740.015	43783356.815	22710558.6	40114166.22
Unknown 203	2206333.551	3959818.665	3022465.878	243785.7042	2813177.615	2832997.9865	181947.78335	1915187.195	2590468.191	2158764.114	1547565.973	997599.7735	3154167.57	3093197.5805	3036830.154	3902342.996	2589419.5715	3089397.852	1675288.96625	4303155.065	554135.12665	2057359.587	2190990.5925	2749793.2745	32680579.99	66541678.51	8498155.001	41813483.82	35455507.945	38006517.3295	14460814.796	59617404.84	49028740.015	43783356.815	2198645.2625	20902559.382
Unknown 9	271139919.95	835687628.2	375643801.2	12602747.955	279418190.6	263378983.5	78199870.28	392312523.9	520235978.9	453395901.05	251446474.5	220838003.85	411672135.1	499026784.55	421300357.5	418905808.6	236688250.5	326768766.35	200041363.85	26105560.3845	71087501.515	43536611.544	9880424.805	15436710.94	41278003.426	91886904.215	311369070.55	83766551.665	53535256.2	173810889.6	54348867.96	188745166.6	267726090.85	178484681.65	65205732.795	11660705.85
Unknown 243	42590852.705	50085410.055	36692681.115	358211.40335	18911872.11	19682952.505	5036788.4268	17392564.64	19708641.34	19505771.32	12700201.315	15388042.375	7005882.7785	19228806.3	16862317.17	15994622.405	11405028.125	12331606.435	50424648.78	37803060.89	25025397.175	14710127.344	30747397	52450409.51	7167284.0375	20909089.23	17502440.57	4364835.0615	11327318.87	24204967.945	1813497.0045	12283717.17	9316547.2795	13152683.279	3697900.30475	9869120.1795
Hydroxycitronellal diethyl acetal	42590852.705	50085410.055	36692681.115	815802.39775	18911872.11	19682952.505	5104891.1201	17392564.64	19708641.34	19505771.32	12700201.315	15388042.375	11535927.795	19228806.3	16862317.17	15994622.405	11405028.125	12331606.435	50424648.78	37803060.89	25025397.175	22753155.87	30747397	52450409.51	10481326.392	20909089.23	17502440.57	6758107.5915	11327318.87	24204967.945	2440632.606	16153432.615	9316547.2795	14342772.119	8495175.484	11334123.065
Unknown 480	849356.9007	1531805.6815	915725.89065	42051.484375	551907.7301	628301.1318	96062.02768	673765.0257	761926.20045	896987.743	438643.6744	664683.35995	814938.85015	817541.8325	1085706.754	1016910.8498	636838.24055	775875.89435	2633669.6885	2808212.875	1566878.947	1911550.171	2109354.6285	3086419.842	10329121.332	15989530.99	21163812.24	9345115.1905	9456824.259	14773482.685	6101529.356	13562491.625	16544591.92	14218479.525	6475499.919	9587241.752
1-BOC-4-(2-hydroxyethyl)piperazine_1	50797334.685	95970806.665	49872301.99	1971717.1662	36600388.495	35187258.16	6311804.17735	42229535.25	69379372.22	67016220.005	40955731.24	36261977.135	43826028.77	54308125.365	49100034.51	49621242.23	25977251.455	32608117.66	48971743.375	42666874.11	25747931.1	23901137.595	38523155.265	59110881.355	6274141.0985	11796797.63	25902237.255	11240808.74	9550186.444	19196129.895	1537352.563	7705569.5205	14240068.01	13820134.3	4999545.156	8981556.669
Unknown 574	547260.4392	929224.7183	2293387.6913	321876.6954	2357741.7415	2053872.7	378429.1812	852227.12415	1151767.862	1075610.123	696002.09435	667020.24375	631481.38045	785749.3366	802579.2583	933149.893	795846.595	952070.68295	1004632.43755	875052.3475	783043.7286	935412.7162	1048553.559	1052833.296	948066.90665	987981.56305	1452704.4315	852940.1123	883027.37125	925803.27915	2841906.83605	12746287.24	18057226.545	1356462.248	641082.32055	1083922.081
Unknown 1396	335143.5069	557587.74245	437002.5833	160747.98805	235688.57935	253406.74595	142001.84085	428058.2841	551946.98675	416665.91985	397159.0214	310852.13405	482803.31395	555872.8909	495323.50415	438897.2485	283028.32485	340842.39575	895259.1449	413557.44955	393257.42035	721356.02585	627000.4721	3069701.3139	810919.821985	587907.2785	1242315.3429	529266.32295	441985.30935	2002583.61	218660.79005	437251.03885	504095.8057	1273148.4616	989870.71955	1082437.4543
Unknown 75	12136323.44	22695443.87	12860707.73	421786.59506	7416519.6315	8910001.7145	2100865.311225	10257298.008	11616463.12	12710008.66	7761846.103	9646857.459	14203510.685	15638262.13	16130897.85	14487446.67	10209199.453	11194222.545	28054055.905	25785488.59	14780472.575	17237552.325	20202540.5	28351294.27	86517848.405	138968796.25	200084455.4	90935141.27	77087624.63	130913623	52187325.385	142662449.1	158269901.2	152103297.45	59849226.19	83824842.89
Unknown 76	9376893.9945	22695443.87	12888297.475	432700.37143	7424481.4215	8927595.7685	98227.329745	10204731.833	11465664.405	12710008.66	7778882.3655	9706435.4195	14203510.685	15648271.045	16184492.31	14530889.25	10296202.778	11257122.63	28119176.285	25785488.59	14780472.575	17309072.655	20202540.5	28351294.27	86517848.405	138968796.25	200207953.1	92178761.61	77130431.815	130913623	52199049.32	142662449.1	158269901.2	152147169.3	59849226.19	83824842.89
Unknown 929	665264.5474	1029800.494	3283621.29215	42980.19958	259282.8535	1407459.98055	844686.79275	441421.44865	2599815.50675	665913.3752	231246.1667	367762.8151	447529.9668	524790.2705	1313499.6653	3695425.52765	809758.44975	1767132.14425	1591962.3374	596485.3614	251110.31345	2524500.771	2371623.9519	1130011.52025	418445.19085	866177.3728	1419334.5615	450079.9478	343358.68645	2204756.10515	222579.79092	2445698.0935	3002554.4805	948845.3262	456292.79355	649836.39335
Unknown 918	345444.07915	154166.7834	120982.03135	80722.5032	96832.95048	105041.24085	85242.24306	132769.91935	160289.1677	153151.2863	109167.77865	107705.78835	164990.4058	174187.3976	172469.52285	164440.36455	124681.6858	138011.7516	213645.91545	192796.0003	151638.44365	160142.2145	183413.3144	244630.4417	133193.6378	131849.84785	183471.0407	135076.3847	123583.48645	165863.5263	120862.47146	167620.99015	200329.94935	124667.44375	105620.81985	135500.50575
N-(5-Nitro-2-octyl-1-oxido-2H-1,2,3-triazol-4-yl)formamide_4	607175.21755	1979864.452	1029874.309	130324.88135	721033.672	721669.96345	526133.5822	1042497.573	1521692.649	1079154.301	759844.56365	675997.58245	1338081.406	1502742.528	1393952.5105	1271847.6715	859569.1038	1149309.6095	1877698.6825	1887402.8105	2043635.161	2047111.593	1882157.8715	1689066.5185	2791808.522	2068097.3965	2672678.2045	2880024.379	2973444.9845	2636484.4375	381864.4916	1757238.5355	2319416.665	3863666.759	765827.20295	2125331.245
Unknown 77	72526709.99	111914812.05	72172731.28	181045.2159	55635181.565	53161686.57	33157594.89333	150466525.55	196803704.1	197408713.25	118214198.15	108766764.2	171710628.3	190056089.15	187022793.5	184519187.45	127942854.3	147912714.05	35043774.4995	56226785.06	32812655.975	45147274.7	59301811.845	74967320.005	48665409.27	106132748.29	148613580.7	54268882.67	26178450.395	94370224.85	35582318.8075	101010185.12	105641024.095	126760530.45	52937322.925	58845278.265
DL-Tryptophan	58974112.835	93774076.72	55878920.425	3002433.97325	46120629.895	43067234.36	6996267.1351	44385697.89	68732263.235	76308029.99	41802083.545	40241285.38	39317194.9	48328622.355	46306205.435	47446745.825	32087360.61	39452454.615	69594963.625	55261403.17	34477568.06	42703808.18	62460692.2	73739918.395	34880119.445	73765266.18	112897844.65	43626030.495	36882561.485	64377121.995	18156990.82	56620602.51	76177025.02	96464329.855	54903685.155	40718589.895
1-Methyl-3-piperidinyl bis(3,4-dimethoxyphenyl)(hydroxy)acetate	7604498.83	8846769.544	2539806.9945	181229.365375	1864439.986	3220240.3325	752226.304615	1094062.4715	3282002.864	1162841.6995	1872211.1745	4641404.9435	6384367.195	2077119.4955	3096369.1295	3752717.2895	1566135.3555	1943130.647	4288837.1725	1556720.7665	2593340.7235	1227673.042	1525913.9545	3001797.906	2397273.266	1030201.39825	5081672.9415	3288296.4405	4519925.619	1269459.8825	4084435.545	1357105.1595	1462268.4215	7394245.2245	2451884.182	2431473.6325
N-[(6-Ethoxy-2-oxo-1,2-dihydro-3-quinolinyl)methyl]-N-(2-phenylethyl)-2-pyrazinecarboxamide	7604498.83	8846769.544	2539806.9945	179337.57351	1864439.986	3220240.3325	750683.876675	1055547.1086	3282002.864	1076620.645	1872211.1745	4641404.9435	6384367.195	2077119.4955	3096369.1295	3752717.2895	1566135.3555	1943130.647	4288837.1725	1493654.4765	2593340.7235	1227673.042	1525913.9545	3001797.906	2397273.266	953815.20485	5081672.9415	3288296.4405	4519925.619	1175333.425	4084435.545	1357105.1595	1462268.4215	7394245.2245	2451884.182	2431473.6325
Unknown 339	421357.41615	3150570.789	1590784.70555	1162253.69328	1111418.3045	2269978.4155	129929.995075	1821600.687	2683867.1355	739009.87025	1973534.83105	1411587.9635	2422379.134	3406470.9035	1496804.7504	1679422.8668	3042530.0041	2771156.415	10123943.515	8265536.5505	13724111.538	4648406.665	8439021.9835	11969453.36	16931424.225	21241068.62	22545321.595	6747696.1305	7415513.7305	14476674.175	3337273.02188	15077243.7885	22198320.8	6615218.6575	18668074.215	24897010.635
Melatonin-d4	411082.23275	1113072.343	749008.5698	152186.69325	602692.2081	583205.30235	305544.2151	740421.73415	946808.72385	886023.29135	649522.33995	651138.23325	861498.9615	954023.10075	988245.3131	985632.38525	733432.61525	889811.00405	768509.0515	592751.19575	414585.94995	484956.64845	540212.72165	1026719.5446	518298.9016	781707.2659	1089317.3685	682340.1946	527350.79935	717879.72025	571216.14735	1389732.8065	1627152.895	1256846.0215	480239.99575	586834.35315
Choline_2	377387419.25	821567693.2	341697318	18465237.0865	165330147.575	214579746.45	148399320.7475	773988519.65	990522340.95	946074809.15	474391328.2	477731821.75	647506507.05	760402083.9	737070369.35	687650406.3	430784062.7	584565348.1	570179202.75	376837491.15	315026260.6	422253680.45	721352536.3	811100110.65	266548084.75	674296875.8	134886090.45	231047951.95	217525548.75	268501225.45	112752663.85	325524330.05	379243110.25	311079639.8	144521686.74	371753085.8
Trimethyl[(6,6,9-trimethyl-3-pentyl-6a,7,8,10a-tetrahydro-6H-benzo[c]chromen-1-yl)oxy]silane	97720.42483	293929.7186	420845.3911	48757.470985	268124.7549	117513.46572	45843.579795	348374.4866	215404.96365	1842813.48415	348120.54085	311021.609	436226.0959	3024882.45295	1086321.87925	557113.548	285312.98375	309367.0313	626145.73715	344529.1016	283027.16785	422762.2098	316959.2584	384017.83745	356475.2823	544647.76035	715958.81285	1073520.3938	335063.29315	529645.98395	133224.21856	1324037.512	308058.4619	748961.89935	332605.1447	410232.594
4-Amino-3-(methylsulfanyl)thieno[2,3-c][1,2]thiazole-5-carboxamide	452249.15965	617434.75945	507461.95595	397098.18955	434883.6928	440088.3963	368989.61695	498790.69035	576467.97195	580771.3313	467547.1466	464115.4121	559384.6403	636057.61435	647052.32275	634162.7134	513954.58915	533629.3187	2553703.9379	2833007.9747	2697089.35975	4819780.495	2951521.5454	2370961.04085	10619056.075	4808133.103	3166905.48	11374297.795	11301233.955	11721729.135	468237.4257	752739.9148	916683.9407	1540376.7173	8108352.0785	11403463.685
D-Alanyl-D-alanine	4373421.242	10591033.135	5780694.188	356466.281	4390032.0145	4568237.979	1050473.0247	5830429.198	8146578.526	8036085.739	5310703.562	5249501.9455	7560771.662	9070385.0155	9058283.5855	7737039.1005	6417174.692	7388678.3255	15208885.98	13306243.54	7823045.244	10031196.389	11625995.7615	18827866.855	6699287.2375	13247085.865	18226034.445	8906212.823	6517137.1325	12004394.235	2312391.90495	8676209.0015	10912089.315	9916187.9105	5653069.998	8210729.8825
Ornithine_1	35074728.71	83070898.995	35074770.255	1418889.79655	23312547.535	25932295.495	12910867.6835	87451317.01	128354545.5	132169831.5	68421097.515	73688343.605	82575796.32	101844297.645	108727370.75	111690196.5	76108795.095	99649052.805	51609712.395	48063862.73	11233595.0383	14334749.0424	45478749.625	54651070.275	32916151.985	89622637.535	143373781.6	52888715.385	33572382.9	83422682.88	13271617.169	62886334.885	53711614.785	46541641.36	39723136.73	42770634.085
Unknown 1288	1927851.062	2265510.6205	1224414.475	413026.5139	693306.6408	864150.3459	382001.8402	705897.98685	1005842.6425	800187.09215	711980.28085	1006719.8634	1150499.5	1143222.5915	1056174.884	1129021.8	682826.22815	774190.19455	2223377.0675	1391111.4345	1226598.7605	916380.6722	1195263.2715	2299827.4295	2243967.2165	4163823.169	6053035.2615	2327662.7625	2022217.136	3470612.838	1656703.701	2767990.0735	4340020.993	5086396.289	1470036.07	2189146.503
Unknown 664	4139460.553	4864479.4365	2629049.266	11011574.098	1488660.378	1855494.099	5361659.1475	1515696.378	2159734.2365	1718152.9055	1543953.428	2161617.7955	2470339.848	2454714.9495	2267807.0705	2424223.167	1466156.9515	1662332.653	4774010.7355	2986979.1405	2633739.3395	2052530.374	2566456.123	4938164.11	4818221.6765	8940515.219	12997010.605	4997931.8305	4457708.4355	7452061.637	8022790.7505	5943397.779	9318845.2435	10921454.0565	3156445.247	4700511.2445
Methyl 2-methoxy-4-hexadecynoate	2786747.792	3950642.1685	1193425.62475	332893.06475	1746756.047	769540.02935	428923.33995	711840.41935	864658.1919	1087134.68055	576212.41205	1267602.7335	931110.18675	1044618.6445	878902.8593	913728.0798	677671.31445	611150.1511	2716357.572	1248469.095	1096778.513	763898.7163	1357649.1495	2743619.8005	1816064.008	3369821.688	4898779	1883799.6095	1636599.559	2808799.975	1340786.0599	2240160.689	3512420.263	4116468.8875	1189714.1705	1771697.083
Unknown 1246	1626612.3045	2284056.1165	1399099.425	231829.2803	1017895.7725	1113502.6715	347251.28775	1578386.5585	1971095.8335	2030952.603	1231805.9835	1267074.3175	1597413.1445	1741573.3135	1717704.0245	1781216.011	1252833.358	1529477.275	2915318.2905	3582634.3245	2672491.7885	2780892.047	3227550.3245	3438620.6655	1712069.172	3094934.011	3665967.2095	2202668.8755	2462998.1515	2918982.3495	556308.61925	1379074.5265	1257568.0195	1830785.1235	4619982.2425	2218014.6085
(5R,11S,12S,13S,14S)-3-Amino-14-(hydroxymethyl)-8,10-dioxa-2,4-diazatetracyclo[7.3.1.1~7,11~.0~1,6~]tetradec-3-ene-5,9,12,13,14-pentol_3	482538.9474	640799.5745	530070.01455	406627.9118	468920.13385	456936.92785	388914.09465	4532140.51	734939.22685	677660.38145	484676.4897	513393.84415	4850561.785	5542871.6585	4428659.332	3889886.7035	1828384.241	758768.29725	765634.19315	700668.11585	559466.77685	577639.75285	686021.0497	800396.9948	632014.6307	915223.35625	1206154.3405	668539.50875	621552.823	842358.26105	453357.9239	721016.8513	806569.3933	737480.99445	551625.0982	665039.26065
Unknown 466	5182447.7845	8230288.128	4205880.4005	1057154.8317	2990914.8505	2782077.205	1117008.09655	2789451.1135	3850118.8035	3237188.199	2216411.272	2543916.9855	4579617.4605	4974233.7735	4737665.792	5529803.9785	2911548.3755	3284351.4825	6202136.3185	5507072.607	3363527.484	3498328.4285	4639056.8425	7658684.0705	11927723.295	18450203.465	23427140.45	11428053.715	9611996.9415	16458237.625	7503736.4935	18157397.84	21667465.015	19894946.405	8885581.4585	12456002
Unknown 148	5870827.4185	9323509.51	4764543.513	62072363.345	3388195.239	3151617.8865	35315048.908	3159971.265	4066687.5075	3667180.844	2360565.4975	2881823.0715	5187923.7135	5634956.538	5366965.455	5538649.3435	3298286.5905	3238797.211	7025960.2155	6238571.849	3810301.656	3963008.0825	5255258.3725	8675979.8265	13512071.49	20900926.53	26538945.345	12946031.275	10888749.4	18644369.75	25193169.84	20569227.81	24545533.885	22537573.305	10065844.836	14110520.955
Unknown 70	6911325.39	7270352.1115	3715329.4005	174426887.65	2844931.0955	5986443.4575	63636186.28	2464104.7165	3171150.314	3203633.9775	2235070.4315	2545980.071	4045475.8035	4394066.2175	4185090.2375	4318967.113	2571961.218	2525572.17	5478752.892	4864757.629	3196903.495	6416695.5425	4097982.4995	6765416.841	10536538.565	16298272.145	20694726.285	10095147.7245	8490905.9315	14538638.36	56968371.345	16039617.77	19140289.815	17574508.125	7849215.5955	11003201.7125
Unknown 493	4836276.0735	7680529.9755	3924940.4135	1334016.314	2791130.8575	2596242.93	1201372.1935	2603124.2845	3350059.8965	3020953.8975	1944589.003	2373991.0875	4273712.978	4641970.124	4421204.1625	4562634.0875	2717065.821	2668059.601	5787852.523	5139216.948	3138854.1035	3264650.756	4329181.9905	7147107.326	11130987.75	17217786.125	21862278.9	10664694.5715	8969944.8555	15358877.53	7002509.7775	16944539.025	20220144.415	18566024.645	8292051.7095	11623979.0435
Unknown 424	5825256.435	9251137.8545	4727559.811	2357827.7045	3361895.132	3127154.1585	2197383.2305	3135442.6955	4035120.7565	3638715.173	2342242.1365	2859453.5645	5147653.6175	5591216.449	5325305.5875	5495656.818	3272684.3795	3213656.773	6971422.772	6190146.332	3780725.042	3932246.1195	5214465.6055	8608634.4755	13407187.065	20738687.765	26332942.725	12845540.605	10804227.9205	18499647.005	8434467.8685	20409563.78	24355004.675	22362630.44	9987710.965	14000991.195
2,6-Diamino-4-hexenoic acid_3	1738323.6075	1274110.51495	1672082.6255	1912841.485	1697441.823	1646499.3775	1560520.1155	1590343.7825	1476964.4795	481133.5888	1713433.193	1596680.4615	1414114.482	1202949.49645	1298506.863	1435992.848	1477552.047	995537.63245	13998983.3	12668764.35	11389873.4495	9914537.892	8180321.144	19109436.42	2158607.5775	2106111.674	1022815.33555	1539992.8134	434830.7738	1599762.71865	978499.27355	1518542.59	1708990.3618	2129008.915	1638782.4185	2102834.4405
Unknown 401	7232740.2375	10407536.2705	7732556.3935	976143.87325	5571685.8175	3039276.221	4919045.44895	16719549.42	13467944.818	21002659.91	6975642.5615	9795777.7665	24047851.715	27173096.23	25576541.54	16676629.331	13978444.41	16706586.32	5658836.698	7468479.1675	6751098.8185	7515075.939	10234296.645	10820446.2285	5239066.21105	14413750.475	16724099.47	10292208.995	7606451.622	13515321.37	6743144.0165	10354259.729	23226728.795	19715759.33	6714714.816	12528474.04
1-linoleoyl-sn-glycero-3-phosphoethanolamine_1	5218453.789	8129347.3045	5571200.0615	360867.61784	5534549.6245	4880773.589	245786.97823	2668945.3995	3040385.4745	2782152.404	1881069.633	1090488.2295	3787560.8245	4107547.2815	3763355.4745	4689544.5	3258425.438	3331912.0975	19456957.74	13532350.89	9327698.8175	12731709.235	14679919.25	18394360.695	24117809.14	46872959.6	39791035.06	22090494.56	12620599.585	26864090.595	7262669.861	29029509.45	18361211.105	16902664.395	6607463.881	10769257.2615
L-Alanyl-L-glutamine_1	336724.7746	547836.2948	445291.15225	310866.0495	307006.2736	331167.90635	860252.6889	2381369.7737	376955.51255	5976047.8545	303290.5444	313134.8386	320184.85595	2373521.6881	349618.18195	2212277.30385	298140.86875	325080.00035	362768.7049	352784.56235	327061.81655	344771.1689	346108.93065	393466.1017	364570.6292	556379.50625	802587.18375	405791.3104	369819.8047	530084.4099	308055.08735	462341.29775	534898.62085	451282.98365	398295.5412	436412.30705
Unknown 987	4277708.0155	4063200.4175	1146080.2281	143339.75695	3743343.53815	1571475.821	1222368.3696	5376063.646	7976809	5223017.428	3344427.55875	4451014.641	4327305.01	1902880.347	2063292.952	2086766.4455	4259369.2885	3154281.951	2634319.175	2456479.873	3136888.5735	1629321.8275	2272428.898	2522300.5845	1915489.3425	4076679.746	7166181.532	1788157.68	1260007.1975	4363977.2365	902165.05685	4332695.8185	8061205.26	3065294.498	1649898.416	2467082.2015
1,2-CYCLOHEXANEDICARBOXYLICACID	1256817.513	1861181.233	1023813.26965	224545.7613	622520.3929	762304.5908	229668.9157	501951.88995	751195.69265	649914.08795	570967.03355	697047.3694	925285.8622	1030238.707	977365.31335	1041974.908	605326.64775	656292.75535	1438219.129	1084205.3025	623070.23655	766306.68805	1107202.57	1173465.9215	2458280.336	3891660.194	5300485.2015	2402353.165	1908662.1815	3520751.839	1410942.1862	3231445.093	4940796.9295	4306416.5675	1717801.1675	2364377.8985
Unknown 419	2989732.6745	4427400.3885	2435459.3675	17812154.2865	1480859.027	1813379.365	5424307.60605	1194049.216	1786953.3835	1546023.4795	1358223.273	1658144.6985	2201081.1805	2450744.2755	2324968.4085	2478662.492	1439958.3385	1561197.1305	3421253.0295	2579120.664	1887446.257	1822899.6015	2633826.842	4215574.9575	5847786.944	9257528.257	12608858.2	5714746.715	4540348.6425	8375206.984	6101460.68	7687000.6045	11753227.39	10244155.7275	4086326.157	5624410.6915
NP-002854	3618731.821	5358865.2945	1442262.19205	834030.8827	1792411.652	2925612.2955	881251.4698	1445260.953	2162904.1035	1871285.8205	1643975.0015	2006995.8205	2664158.7645	2966347.5835	2814110.182	3000139.4135	1742906.0145	1889651.8015	4141038.197	3121732.6205	2284539.313	2206412.918	3187948.235	5102474.67	7078081.8885	11205186.46	15261590.7	6917051.8025	5495576.327	10137236.7775	4062500.1915	9304241.1215	14225946.795	12399386.95	4946033.678	6807710.3065
Unknown 1113	1759735.02	2605935.8335	1433493.762	1125587.6894	871622.9083	1067341.973	643109.2066	702808.72905	1051787.8316	909978.23355	799440.39105	975971.9718	1295540.4565	1442490.348	1368459.5825	1458922.808	847549.05895	918909.3347	2013724.7785	1518051.7615	1110937.21	1072945.51575	1550251.4215	2481256.918	3441965.083	5448914.1485	7421482.701	3363658.567	2672416.359	4929586.231	1975532.92385	4524512.935	6917864.6005	6029635.938	2405182.009	3310487.437
Unknown 716	3203944.539	4744619.9515	2609958.01	4169155.9615	1586961.347	1943306.491	3524810.0706	1279601.8515	1914987.11	1656794.7785	1455538.8435	1776949.39	2358786.8205	2626338.069	2491550.465	2656256.602	1543130.158	1673055.6095	3666382.969	2763912.519	2022680.2145	1953508.8455	2822538.349	4517617.404	6266776.025	9920822.472	13512272.42	6124203.574	4865660.854	8975283.6125	5177029.6095	8237767.817	12595336.375	10978140.9825	4379108.035	6027395.0495
Militarinone A_1	5035664.4595	5472761.6685	3010499.955	851757.2274	1830507.252	2241539.5505	1174474.00445	1475978.2735	2340468.0465	1911057.7975	1678915.7555	2049652.1545	3445029.1105	3029393.81	2873920.7815	3063903.8455	1779949.43	1929814.126	4229051.0895	3188081.373	2333094.507	2253307.628	3255704.322	5210921.7625	7228518.1875	11443339.51	15585957.845	7064065.5965	5612378.333	10352691.81	4148843.851	9501991.814	14528302.55	12662921.32	5051155.802	6952400.176
Unknown 69	7122523.733	6549109.906	3602586.093	174426887.65	2746741.94	6432521.721	63636186.28	1766264.3685	2643301.504	3139014.115	2320162.5865	2545980.071	3255888.625	3625195.872	3439145.3895	3666493.123	2130018.6545	2309357.7935	5060794.177	3815093.1035	2898566.885	6416695.5425	3896015.708	6235772.9795	8650177.5405	13693943.33	18651305.7	8453381.4495	6716185.495	12388793.92	29872950.842	11370783.615	17385637.435	15153384.8	6044585.257	8319754.38
Unknown 496	4955178.666	7337967.082	4036526.878	11020357.108	2454373.6365	3005492.37	5751000.353	1979015.466	2961693.986	2562377.107	2251117.3135	2748206.6555	3648068.806	4061860.0635	3853399.32	4108131.675	2386584.894	2587525.895	5670379.886	4274630.906	3128250.731	3021271.197	4365300.8465	6986887.9145	9692113.732	15343414.115	20897903.57	9471613.048	7525167.357	13881056.1	10296455.376	12740423.825	19479782.295	16978649.07	6772671.138	9321890.2505
Unknown 1423	936795.60415	1187210.24935	825955.92225	86831.665505	365104.47715	517680.48765	158446.106515	470444.38235	651694.38365	514652.5095	446129.453	727730.24405	824188.46485	874056.7627	1088633.47705	1221362.5425	773128.03785	844059.59545	319988.00405	230651.8622	152009.04145	206782.7328	203797.19285	378243.1328	2006871.373	3550266.293	4374823.334	1690919.3525	1127178.49475	2575765.583	682543.594145	3109460.8585	649560.9205	1881427.475	1020580.63805	1105592.1103
N-Cyclohexyl-6-(3,5-dimethyl-1H-pyrazol-1-yl)-1,2,4,5-tetrazin-3-amine	1234700.1097	5554590.132	2369890.7385	184900.15635	1203167.4508	1529607.069	257041.6684	1957739.082	3373663.7365	3022258.853	1658502.846	857589.75965	2587134.9185	2637417.4005	2717262.7235	2416847.242	1170847.438	1635434.375	3485156.3535	2733814.719	1175018.238	1814622.6335	2542754.4945	5195527.6535	934207.32645	2763798.467	3882840.423	1472581.4635	1631857.2185	2343233.905	449758.79645	680275.34	1834896.906	903388.89235	568706.13715	1474159.323
Unknown 1513	188790.3711	639756.4119	276277.33045	128468.2449	194185.82365	200459.04305	343207.2358	890004.63465	318772.09925	348044.7245	346641.51845	404537.5447	1205087.1295	1228196.178	599256.9358	1126864.05675	923359.1391	1061638.4225	251391.4101	210291.6571	170792.8133	186338.8507	196087.26665	252333.37	191252.30385	312206.5462	464214.2992	192782.0265	182983.88035	275363.1074	144160.7338	201297.6251	224588.19785	215539.05775	220303.4922	220156.0683
Unknown 583	2537412.8739	854641.0648	471303.29565	57585.369885	411032.52615	432283.4204	43830.817365	987126.26145	1177175.3044	1159093.66525	708617.2638	451792.39995	2141112.1755	1131759.69995	2300436.3625	2036296.6155	1244577.4135	1332023.1085	1903146.0075	1433512.389	947447.55825	1586144.668	1379277.37105	1667877.1945	6423716.4405	9067812.159	13250230.579	3759627.3095	3383231.1475	6217551.5375	2404334.682115	7153358.227	3230315.728	5113124.4148	2218545.144	5166268.0175
Allopurinol_4	3211604.2039	10676858.32	5715138.636	368215.78335	3522763.0845	3981639.6545	3110335.26505	13643829.875	16401001.74	19374609.52	8658353.4855	8617597.1245	20797085.565	23421352.48	21401692.21	17860795.585	11400508.75	13072285.145	6866689.3105	5878356.9675	2070918.9699	4226443.081	2920631.39405	8578425.2455	13651604.36	25157697.255	34643122.665	13205391.73	14069476.48	17843993.58	6675417.9295	18451698.135	14221934.888	24473353.875	8143680.335	8687228.6805
N-(2-Cyanoethyl)diethanolamine	3872355.62	5873756.8645	3411763.4375	526842.5262	1826392.885	1419788.8345	494420.66405	903956.3809	1890718.755	3154792.9855	1906995.9685	1947156.6395	2200972.8285	2203088.421	1844163.3885	3281064.6775	1816303.2755	1532581.1795	17749366.695	16336709.75	10854128.4735	13228603.47	15910442.305	28486964.51	8472519.926	5524858.1325	9101140.4315	6216199.8545	4919440.2865	4754870.2025	3518317.30955	5499951.7716	10691150.63	5965529.5535	4903697.174	5254035.4815
2-(Benzoylamino)-3-(triphenylphosphonio)acrylate_2	191006.01915	5759863.0407	5986715.7205	61056.54818	164442.17905	169286.1149	59623.0593499999	200589.69755	266934.3293	309152.9949	176989.54725	188180.40655	206828.87325	235554.4258	282480.6528	303674.2899	237235.72285	262756.6387	1462157.08995	707665.287	294562.04695	228732.3941	1394268.48425	328756.6543	249972.28515	378823.75345	483248.34975	271946.8071	258651.8075	357694.1783	175472.07045	518878.969	712699.3544	622295.4393	210891.0811	265494.3728
1,2,3,4-Tetrahydroisoquinoline-1-acetic acid_1	2122820.6775	4119592.9195	3270436.611	303241.16069	1030194.955	1107343.092	199821.7318	1823864.541	891787.5276	1175665.306	1412885.93	764937.02445	898847.80505	2218938.628	1987465.098	2002833.8735	1021726.66255	1825253.55	5020765.741	4676807.0375	1949643.316	1294219.0085	3205451.2175	7535497.4905	675940.0119	2959709.101	2651957.921	773677.5208	1156381.125	2806290.395	1197301.0932	910007.3936	736892.83375	717728.02475	513447.5543	1113545.473
1,2,3,4-Tetrahydroisoquinoline-1-acetic acid_2	2122820.6775	4119592.9195	3270436.611	297843.70993	1030194.955	1107343.092	196463.5437	1823864.541	891787.5276	1175665.306	1412885.93	764937.02445	898847.80505	2218938.628	1987465.098	2002833.8735	1021726.66255	1825253.55	5020765.741	4676807.0375	1949643.316	1294219.0085	3205451.2175	7535497.4905	675940.0119	2959709.101	2651957.921	773677.5208	1156381.125	2806290.395	1197301.0932	910007.3936	736892.83375	717728.02475	513447.5543	1113545.473
Manidipine	731310.68435	1147796.785	788797.11145	531064.9676	633171.6044	681396.37935	634104.5344	1495146.8035	1979125.682	1911626	1025458.305	916629.57595	2465752.856	2742861.471	2888840.633	2607849.5245	1778059.82	2212997.1165	688317.3225	1059136.73525	889465.1293	1181722.3635	1588245.3355	1379255.1855	3089718.457	5183743.864	3272222.481	566924.1166	1476230.09015	5080471.029	604748.94615	1019174.44955	1817634.335	1684587.84195	1341015.49815	3850512.4815
MFCD03224255	295786.74345	502233.1849	313194.3015	173806.9069	242681.84015	228607.53485	210053.8171	477323.99085	570294.5625	607694.3504	376179.56305	360515.2713	340569.9135	381933.9584	444631.6824	454934.39025	430144.14295	526204.1896	2423834.675	1442766.204	1472944.426	1350591.2215	3825268.6015	2835944.9335	942168.33175	2634756.28445	7760774.5595	363692.4434	361989.0637	787136.9149	259002.7934	731724.31355	944992.7112	653487.0427	322080.2305	1854144.9665
Unknown 432	1731100.4785	6669020.948	2469920.634	543655.4955	1616115.5085	1780750.2495	548124.944	1980355.4825	2668728.1865	1690242.42475	970144.32125	1149620.1223	2538536.432	3467998.899	3459726.1295	3764944.738	1773030.942	2973353.4305	6071127.823	7361190.219	5521272.9765	5334217.4395	6447287.654	8373908.289	18279171.225	18691698.605	25021424.32	11954723.0485	7045075.854	15126813.965	6007687.5125	16616713.045	20456033.45	16497175.235	5776030.888	10910416.8965
3-Isobutyl-3-(1H-pyrrol-2-yl)hexahydropyrrolo[1,2-a]pyrazine-1,4-dione	5082103.4175	16694421.535	9536981.1685	545343.49995	6876374.821	6283234.6405	3684305.89525	18832364.345	23316690.045	22027757.31	12777422.1	12406286.225	24412856.145	27936192.6	26706231.215	21376885.955	16274352.955	14409322.247	5867259.0515	5830216.7215	3674755.267	4942200.0115	6441602.2145	8503751.0905	7583761.12	13838854.845	17159953.68	9245487.928	7367699.1585	13155317.395	3412725.3835	9930795.867	11761973.9	8900698.162	4903765.7855	7075258.8635
Fmoc-D-Phe(4-CN)-OH	823259.964	1643622.3325	4928116.7995	105652.880335	2250742.37135	625851.3904	534985.649885	6248606.2505	2240003.001	4528583.20715	731474.774	635420.78995	4247050.023	3782518.2445	4819362.7265	1973488.053	793765.15365	4217634.1935	1599043.708	1936590.027	724230.82345	752503.6012	2237776.315	1664901.7305	471833.0919	1542190.409	2432245.498	756722.08635	600761.1451	970089.67805	896092.18735	1541106.6855	3553002.8315	2057305.913	623981.96965	599088.7196
Unknown 18	2433207.927	5393323.6605	4301342.857	84688.90448	3701904.5145	3900034.7465	111424.33475	4635849.1055	6595567.6955	4020551.585	4227657.741	1995558.4975	7641817.881	7146872.8855	7608247.1335	9999468.5495	6602140.259	7779343.424	2438310.62875	8653669.325	3488151.8386	2268289.0342	10396855.604	4724125.659	203137128.55	385085923.05	517624012.1	256806420.95	215571580.55	289634128.805	57302913.2835	297845917.8	255540532.35	240721332.7	78558709.775	112604632.01
Unknown 146	55799285.7	86029520.485	50100298.945	4450559.0233	39468285.4	39426924.915	14519618.1427	68387520.025	85696669.59	87468020.965	49092014.17	47181528.54	96626734.08	98793506.72	90815201.905	89976201.03	55837120.345	73077726.195	43761458.205	39973428.485	29145981.295	31036774.515	36994418.35	44450262.61	36734949.55	55599435.04	59771213.795	38819013.49	33788355.02	49738969.715	24320279.575	59400014.03	67389903.7	37793395.98	31745572.31	41545449.51
Unknown 351	2977643.9255	3457433.027	3030179.105	8862240.9135	1408079.6385	3231576.188	4397247.548	1453115.5505	2124269.4995	1723516.492	1737463.281	2361872.059	2705228.5065	3758686.248	10809643.798	3608524.405	4568221.386	1532946.3235	1947862.0885	1440993.0185	11365662.301	12041661.0487	1331812.5295	2232974.643	4245991.1965	1128673.852	2199356.222	956990.2058	1211100.5515	1312032.2615	3566350.442	1170773.498	1451408.5065	1760296.297	17014186.529	1050074.14655
Formylisoglutamine	2608038.3665	10658706.0325	4929172.1045	357098.6748	3345433.089	3564527.7805	1450926.2984	13102186.045	20628964.79	20159324.005	8190941.1465	6873576.3	24167204.235	31300090.08	29008002.115	28857508.76	11009911.755	15881593.53	1105556.603	997474.30295	607660.60735	709142.5256	876680.7316	1212808.69	676293.273	1810411.431	4359721.176	1438246.1403	976502.5637	3234414.3715	1139736.9204	6772980.3935	7080468.1035	3877883.5265	2024022.173	925663.01415
Unknown 105	49684230.2	93380109.55	51475837.78	2950291.1446	40865343.59	42544538.905	13184249.95575	69737307.35	87088938.6	94921654.595	50404780.355	52493444.295	85832610.34	99410723.945	90195553.03	93001095.18	63543685.095	82431816.85	126799311.75	116951721.4	75135556.64	90391536.565	101883718.85	136113453.75	51868913.875	83621121.59	107402374.75	45818389.73	40988179.615	65711354.31	18332988.27	58124061.61	64130624.775	67321299.505	52623904.965	60955598.105
Unknown 277	4155559.4055	7270731.2425	4503878.0455	151849.57636	2382227.5555	3321279.997	104625.77974	2523600.9915	2974932.298	3347622.6965	1645829.384	2024736.09	3787465.3085	4669841.7695	3990403.253	4809941.501	2621669.437	3139311.3655	3202111.8985	3027004.108	1554090.943	1924325.304	2246310.7765	3006350.6035	17464986.2	30815651.25	40713704.855	18548690.34	15204528.075	27416737.225	12169205.703	31319198.305	33236190.45	31191975.43	13153173.93	17716224.795
LysoPC(22:4(7Z,10Z,13Z,16Z))	4155559.4055	7270731.2425	4503878.0455	138135.21965	2382227.5555	3321279.997	576044.2049	2523600.9915	2974932.298	3347622.6965	1645829.384	1167694.27485	3787465.3085	4669841.7695	3990403.253	4809941.501	2621669.437	3139311.3655	3202111.8985	3027004.108	1554090.943	1924325.304	2246310.7765	3006350.6035	17464986.2	30815651.25	40713704.855	18548690.34	15204528.075	27416737.225	12834172.527	31319198.305	33236190.45	31191975.43	13153173.93	17716224.795
Crotonic acid_1	902237197.95	1670745526	922808330.5	54924249.0805	748068769.2	780169727.9	232968700.19	1250094355	1555990347	1681386407	909425028.9	940609085.15	1586840254.5	1834129632	1665092618	1733520535	1165438895.5	1504807580	2275813798	2069616477	1334924048	1614674720.5	1822242741.5	2440738568.5	959730383.45	1533154334	1996008939	890975281.55	747287119.65	1260012751	336449481.8	1067268748	1159208459	1293639319	959046885.1	1122215255
?-Aminobutyric acid (GABA)	902237197.95	1670745526	922808330.5	1864050.2608	748068769.2	780169727.9	3793041.05595	1250094355	1555990347	1681386407	909425028.9	940609085.15	1586840254.5	1834129632	1665092618	1733520535	1165438895.5	1504807580	2275813798	2069616477	1334924048	1614674720.5	1822242741.5	2440738568.5	959730383.45	1533154334	1996008939	890975281.55	747287119.65	1260012751	280783322.442	534483222.024	1159208459	1293639319	959046885.1	1122215255
Unknown 1458	1794485.598	5281185.942	3488335.954	260123.60055	2584161.472	2753399.967	465210.87395	1116860.1665	1525333.956	1450831.5435	1056179.9275	1059285.041	1148109.9905	1368203.7015	1371311.633	1334924.792	942802.9095	1236440.831	2201677.032	2629320.658	1572550.1715	2196724.165	2477053.252	2906038.993	2184113.946	3374765.8185	4093198.274	2213320.8	1491390.7025	3241040.136	873861.21435	2864028.175	3320186.6935	2917079.0965	452891.2618	2519345.0855
Unknown 847	2196661.641	2821628.5715	1687250.0795	40357.261505	1039661.12115	1383272.9315	462310.671685	1485932.516	2160183.2405	2578135.1255	1507028.5815	1837803.4545	3042770.4585	3133401.821	3720529.0865	3564718.842	1651045.5635	2862015.0715	7553312.231	7452860.4885	5262950.924	5553855.662	7104595.17	10397207.5095	3685200.263	4487679.7115	4848712.7915	2834769.1975	3438744.5525	3813672.032	1946682.89595	4956422.3005	7295578.1675	6942844.4965	3017523.2305	3831451.198
Unknown 35	263895998.3	249544686.3	158950132.25	1715643.1095	147410387.5	148390947.65	102165893.7445	168678392.15	191310706.05	195569854.45	142103769.5	134381943.95	189713136.25	197552949.65	203046996.35	185364447.05	149125387.2	157209585.6	165921457.4	157257720.1	91712518.77	69815631.44	142670610.25	126143701.07	72095029.435	132847046.15	152012424.75	69548792.485	45719097.88	133324434.35	70691312.38	118433525.6	132361126.65	175438615.2	73929079.08	72593208.38
Unknown 45	6959180.8865	12829327.064	7373105.8355	1784098.08665	5545306.2755	6287029.9125	114284.85635	8750846.4375	11106267.405	10596824.2545	5416522.8725	3566153.4345	18152485.295	8185604.1705	17053506.85	15912484.315	10021729.9445	12596075.935	21743036.875	6599080.2065	11869801.51	16330560.92	19085710.79	21572262.9	68485638.245	156295520.8	216390730.3	79484786.215	68748889.71	139863695.85	30685482.9807	129543929.72	73601859.83	81310149.206	31715154.4345	57110762.78
Valine_1	863486472.9	1556339986	779819306.9	30002168.175	542357428.55	580338171.35	166767294.456	1003598252.9	1517994653.5	1540897279	740781194.4	733175043.1	1259988675.5	1439107431.5	1390405271.5	1353849556	810132545.1	1046763657	817628164.4	749083107.2	403171026.9	573251322.35	712657780.8	960535903.4	659585276.7	1225838156	1916171248	796062948.45	638097989.2	1131931130.5	494453191	2127144215	2504185720.5	1960839270	723078730.1	852191000.4
Unknown 309	6163551.7445	10314525.3355	7364862.765	174695.61121	4156238.966	4602950.497	1280508.0534	5177753.3225	7065016.392	6478015.576	3140849.3975	3951985.599	8882071.3925	10673088.745	8974732.875	8956216.554	6256492.261	5649481.1105	8434489.7645	8526728.8945	6003379.5815	6597630.4655	7279345.9375	11951913.145	14365720.08	23220769.965	27070593.16	13259458.795	10753978.985	19200980.68	9836356.065	24844525.795	28467841.795	28955073.735	9145278.0655	13090910.76
Unknown 1142	2851646.9335	5110592.954	3789172.475	339915.177355	2810626.475	2876819.624	1066641.22484	3961857.698	3888980.1645	2951659.2705	2958937.648	3565175.144	6896667.5685	7382671.3485	6560160.8275	6500702.7505	3659899.9975	5203867.659	2125659.50505	2824324.238	1617480.1725	2391548.1845	2038545.952	1702947.738	1658223.89775	4131958.3365	3161081.075	2964148.225	2019447.3715	2206266.8075	1847203.29815	4692738.674	3487951.559	1916706.01	462448.65555	2995649.778
Unknown 941	3892955.342	6668248.014	4112484.31	293767.8795	3256423.159	3083289.0725	963340.7645	6041780.1575	8365611.677	9190774.327	5184573.4965	5497010.753	8248363.128	9747211.3135	9297738.008	8995770.5755	6228629.443	7126382.259	3607221.0325	3266886.4385	2478186.456	2853155.808	3242573.897	3914951.742	2049536.0445	3158683.2	4566259.8395	2605073.4945	3274099.637	3055230.119	829326.9229	2640423.9285	2784098.504	2941723.982	1466819.527	2487066.436
Unknown 910	3670234.02	8639749.152	3079983.8155	143689.809245	1919080.1	1355192.4205	350693.368755	3412684.2765	2511165.554	2247376.076	1349555.199	1862743.1225	2318580.865	3575632.633	3240663.449	2352988.805	2482092.8235	1829507.251	3399689.973	3388732.293	1618917.29	1625283.5325	1824812.4895	4180296.559	530154.79405	1798142.5125	2525347.9575	595423.1688	1072686.7676	2279768.633	893290.38755	1091943.405	1268706.7915	1652703.226	584033.2522	765788.2364
Unknown 911	3670234.02	8639749.152	3079983.8155	143155.7586	1919080.1	1355192.4205	342358.26527	3412684.2765	2511165.554	2247376.076	1349555.199	1862743.1225	2318580.865	3575632.633	3240663.449	2147808.1085	2482092.8235	1829507.251	3399689.973	3388732.293	1618917.29	1625283.5325	1824812.4895	4180296.559	530154.79405	1798142.5125	2525347.9575	595423.1688	1072686.7676	2279768.633	757767.8315	1091943.405	1268706.7915	1652703.226	584033.2522	765788.2364
2-arachidonyl-sn-glycero-3-phosphoethanolamine_1	8990694.962	13938291.7295	10259401.088	816907.9482	9914486.7825	9543383.9385	57883.37791	9001225.8105	10854599.395	8867080.7	6273410.7505	3816759.261	13547225.975	13510394.795	12953336.247	16200065.545	12097484.6	12542544.155	20313604.155	12553100.255	7898880.1995	12752880.645	14166032.545	17667592.825	109389917.205	203518375.9	225694522.7	124683634.6	89659419.08	173983824.4	32013891.276	147699384.7	108113237.32	103215575.6	45606767.875	88123556.63
Unknown 215	2755818.6775	5050727.3695	4690435.2715	320808.19437	4626723.0605	4385091.0985	214856.9736	3608966.3535	4215676.055	1811578.1555	3038895.2535	1453926.0775	4269661.43	5054911.2025	4133796.02	4617385.635	3581372.8215	3783605.126	1747017.0785	2438129.8404	1096091.7942	689880.0965	1744609.6554	1700801.3294	12037211.9295	52545944.505	48276540.055	21533281.29	21073158.26	20301839.247	9672012.0235	45426161.695	29907520.965	27697531.2	8228622.3675	17913183.43
Ethephon	6277321.367	4606221.795	6431983.774	26800001.7675	6020516.461	7094586.989	51076799.865	4187517.1525	3785602.4645	3621762.5095	6470851.4045	7816097.5715	2396174.2535	2905434.9025	4289171.598	3709031.5285	3235463.99	4262835.093	5749806.8	5535624.0095	6574670.1735	5570420.38	4920947.995	7684336.088	10774438.784	8334857.9005	3469070.2435	4865258.298	3157310.0795	13434970.6755	15597086.089	4500733.3555	5130238.3205	10700749.564	5369164.9695	2960651.246
Unknown 455	2338850.894	3861060.9345	2769409.43	331683.5979	2185586.313	2549356.9815	954752.95244	2332112.52	3491175.136	2891442.8415	2340090.8965	3220423.6105	2254479.4595	2661063.9195	3781616.6905	3294691.394	2393850.459	2830242.527	4670687.945	5925041.763	3748260.771	3059811.86	15543906.3265	6346428.288	3654137.387	4936773.3405	6298400.564	3876110.344	2060955.91975	5076285.797	2991331.873	5914177.5105	6383147.9605	3918844.14	2916856.299	3650181.109
Unknown 84	3143493.659	8244447.7825	5441352.6475	1392638.0065	8846074.2725	7651621.097	1985290.8796	14068538.96	17997837.436	11703123.1855	10243637.5985	8459964.9345	5123612.146	7955986.1785	6060307.466	10136469.667	11234186.534	10793200.939	17674044.98	18073726.4115	15416280.515	13429033.565	14622030.96	25264034.38	28673314.075	74650273.75	42092853.26	27763713.265	45293988.27	87961353.05	19545531.7765	111193695.79	147902650.8	101121277.18	89247390.77	89018562.075
Unknown 543	803308.4131	920279.4044	611128.99155	256461.5063	498830.9004	417778.3129	296044.591	403321.1784	712149.001	611840.1645	364474.95035	588539.7662	803443.14395	621475.2472	625286.69345	817754.816	416395.5623	499742.30275	1361077.3835	1404346.8795	756579.16245	1111007.692	961606.74865	1330003.4405	8442101.0745	15677514.16	18583750.13	7850200.7575	5966895.4545	13622329.315	3312082.926	11980909.425	13062399.39	13883545.55	4081975.175	6650927.6565
Unknown 440	784903.6943	1925506.576	833796.65635	252454.6673	842604.9794	776424.28675	439801.5152	649169.9007	956708.0721	609814.46015	338955.82785	1263707.30125	2390077.8915	1127663.28165	1182110.898	1076816.90105	545907.7857	1209599.016	1050896.199	1038069.9246	463531.24175	696283.82965	770840.35115	787649.7927	11618809.69	19509320.28	24002952.11	9357824.8845	7774156.1185	17170441.33	8249119.824	15754552.19	19550688.265	12420921.23	3789982.6025	9168502.969
Unknown 1338	1072476.714	2037723.0355	1243981.5075	147125.64895	1053764.3078	1023085.843	1049622.3634	2846361.4855	4400054.1575	4069513.697	1711395.49425	1354401.15505	5260394.588	5740147.3115	5778111.6445	4558179.749	3404490.3595	4294560.61	1424747.2565	1116978.537	590328.2388	755573.7483	1109520.4455	1450883.37	895305.08015	1556542.319	2151856.735	1052856.4445	882921.405	1451522.69	485612.99785	1696397.2483	3272142.44	2574339.1525	891815.56275	1099319.404
Unknown 989	3537897.5145	1951080.6265	2317881.2345	244831.9328	2258109.68	2221010.9935	594573.2169	2209480.4	1807843.7115	2524529.93	2328122.9585	2403368.361	1945409.5235	1936266.901	2021733.4825	1998477.5095	1979457.2285	2338835.4755	3377626.7145	4044609.8435	5152984.378	4682893.8735	4250064.044	4165185.9575	4693478.787	5136429.1685	5499614.934	4512199.885	4967881.606	4870399.341	1721891.0877	2424828.523	2131138.9375	2023024.0455	3413505.417	4231174.8975
Unknown 220	36317429.055	48597327.08	25151513.64	580430.4658	12685543.095	10400913.4835	3970415.815	16472609.13	16203571.85	17275810.845	8013605.3	11635905.025	11328361.3295	22267662.11	8260838.555	13110353.605	9759433.0305	10526318.92	39573575.65	28962159.44	20084574.13	19114382.145	23658214.94	52788813.845	8648185.717	14658606.055	18693413.625	7043839.439	9684162.7155	13798988.74	5192989.0685	11545752.507	11557371.5865	15289625.575	5629168.008	7285873.9055
Unknown 1229	411076.50275	557583.39575	483842.78205	129014.5005	382490.92595	375092.0145	126369.30895	461293.32365	545923.93275	595143.0856	421412.6562	351657.30495	665275.53845	579703.91395	522464.5489	532754.3434	378718.17165	468341.0467	496040.1768	531103.72645	444363.53545	444964.3322	520620.72645	611502.4751	295101.87845	402366.79575	3847521.592	325356.0803	305731.3753	410556.2921	224683.86595	431964.75925	483034.65515	2909942.351	721434.33025	326106.70275
Pilocarpine	16809452.195	36572150.02	19481645.98	160805.837	13764686.955	13637696.14	8651723.23165	37918715.1	53938282.79	51917510.14	28901599.035	27465962.84	49903042.635	57784506.47	52044099.175	50829331.225	32279525.29	40412845.52	17129914.79	15095186.245	8191994.8035	10846765.33	14864579.985	16849112.79	12219116.675	21289566.77	24780683.07	13991624.045	11064747.82	18657878.1	6727447.6755	17912322	16223454.64	18311648.99	7763850.919	13952585.225
2-Chloro-8-cyclopentyl-5-methyl-8H-pyrido[2,3-d]pyrimidin-7-one	499723.8337	784191.4814	575817.45245	299353.1157	421221.90345	450532.75115	339557.0281	851112.1462	1109769.13115	1397214.176	577388.35145	605594.00195	4688103.354	5103081.839	5226154.9695	4607854.427	1176411.81225	1414185.7985	955714.84395	1042195.62	739277.65265	898427.08355	1081057.8285	1079216.8085	892594.8928	1087230.49145	1265780.2405	963652.6405	831360.86305	1121220.6305	490671.001	1266298.2765	1543450.976	1268313.704	661031.65285	1020501.0925
Bis(4-ethylbenzylidene)sorbitol_1	1148641913.5	914322685.35	330082342.3	17444401.01	188325748.9	401186554.95	92504248.1915	101343370.7	412317168.5	131663145.6	176963631.75	625273415.6	901796043.8	316550245.95	418441019.6	564538486.85	178830865.75	259349220.7	523269913	194001813.15	321150299.55	161311452	227969541.6	400981426.9	259314487.15	124567340.6	711796846.85	395517009.8	621590146.05	117942993.15	501166000.25	139446146.2	160686464.35	854220586.55	260364461.5	291220286.95
Unknown 1233	2301527.5385	6266601.2665	3762429.4235	244224.50045	2788465.3015	2361782.031	417361.27335	2876976.635	4436110.2515	4823558.021	2589509.937	2395181.8545	3967550.1595	4534873.4585	3968866.363	3750869.326	2054529.799	2412138.445	2091896.667	1806744.962	1005786.10215	1284362.812	1820063.899	2246256.0515	636055.34595	1274924.5975	1655757.305	741233.42365	789760.14415	1227632.2435	356576.09665	1065398.1706	1467443.1825	1295410.6385	374322.5493	799792.9058
Unknown 1472	548953.1797	819489.5951	453840.26835	213188.41485	316499.2157	315027.78385	234563.3139	694564.7024	891625.0078	911248.29935	417883.9957	417130.40105	2079789.1154	4668102.0475	3109150.161	3803752.868	2587235.343	1986035.6835	1077051.6698	1010679.27385	710813.6293	751991.83655	945954.65085	1039913.3645	805384.8963	1269644.4165	1690427.438	961082.34505	860297.82125	1308096.61	249694.3868	493335.45975	518701.1529	723546.09195	752867.3438	1001094.29305
Leu-Gly-Pro_1	1590790.702	5019372.2935	1922799.2825	174457.20145	1350447.885	1406794.8145	186718.1032	1092705.7515	2252236.784	2810119.705	1011269.03795	951395.8925	1182886.22815	892761.2144	882519.40705	791181.12775	404079.73525	544749.6349	3004597.8295	2215469.9575	761444.31085	1125560.37295	3032564.2705	2988494.225	414327.54615	1535944.627	2448442.3755	1142773.776	1124224.2305	1811539.2805	282214.12495	873644.30235	978721.71235	1250357.49535	444937.9179	991348.43235
Unknown 988	1220261.422	1910848.8915	1243266.4705	60797.22327	623873.4426	763786.60435	738446.46055	1316151.518	3029524.8715	2317409.115	552284.55735	474449.82405	3134843.158	2853422.559	3801684.785	2938027.909	617910.3962	1108170.182	3127088.3325	1149919.1125	121082.29475	449767.85045	666280.78025	1691603.2945	135349.6232	2302598.428	2004159.561	938741.3396	380342.2917	2119776.1215	4614483.712	603067.47475	1205390.767	395321.8318	704967.788	1156022.7187
Unknown 774	1077829.8795	2809279.186	1354781.988	286468.89105	789951.44415	1143590.061	467555.8992	901322.1087	605497.7419	837082.68885	426489.5194	524091.27655	706921.6296	914650.69075	1162657.6933	1232310.1835	619440.6569	997564.7041	1471071.238	1571565.4265	780662.78225	1209965.529	1252304.8525	1468706.5325	4678878.569	9045237.541	11752678.57	4717316.04	3873849.3045	7261634.5435	2299796.92255	8512601.6545	8397048.716	8759949.5005	2870148.6845	3625589.839
Unknown 1017	779672.56605	2204110.303	1504828.3385	122364.15565	1136369.842	1237448.3715	227759.2375	475409.1251	662088.27335	624319.027	474975.78145	496555.3097	472183.64925	516837.761	496852.3803	569928.23315	417865.58275	569722.1696	418294.6604	332872.3006	280393.5017	263856.1601	310399.93745	461158.52905	297742.67685	636531.2277	1602817.8414	278760.94345	270414.4652	548475.7486	490973.83325	5187546.7005	2384171.6885	5394636.5505	465500.6507	312202.14945
Leu-Gly-Pro_6	1522759.968	5078106.6515	1931772.5555	118434.7014	1350447.885	1406794.8145	158643.65708	974880.94655	2118925.816	2895947.038	967985.79225	857473.8968	1042607.83065	892761.2144	621848.49585	791181.12775	404079.73525	424059.2389	1759881.264	1421239.9995	272173.214	641825.69	1272338.976	1901727.729	398074.23405	1121452.65875	915930.07125	395534.5562	1124224.2305	822315.34175	246687.31485	873644.30235	978721.71235	1250357.49535	351641.47125	380393.5041
Unknown 921	1259173.582	1591330.7685	942867.93705	527130.17895	502759.36475	551211.49445	461181.54285	616379.95875	673176.99125	840777.15405	413164.8582	623223.44145	712114.3111	977518.04755	794339.73875	729000.62845	499397.69135	544510.93415	4721869.8205	3070870.9575	5668082.4305	5253914.555	8181773.522	9323857.5015	1237170.0875	2139549.532	2939136.6005	1208634.251	1143075.566	2171835.6065	857643.3928	2004018.3575	1753328.628	2650282.795	864556.04395	1228016.7755
Phosphoric acid_4	2392310.64775	5282054.0585	4095786.1015	1156190.5205	2010318.7305	2274805.7735	1005313.1281	2866078.036	3152387.4445	3129571.77385	3215800.3415	2121113.6885	1401510.391	3051148.4015	2414462.16	3437266.6365	2385393.3015	3372039.7915	2924059.80465	4068972.894	3016379.8555	1936211.68445	2227446.6441	3288892.701	1773999.23305	3648796.6995	1493644.6965	2424971.1315	2224429.934	2277866.0655	1154972.2925	3079460.1965	2966570.743	2674082.673	1306681.24315	1976362.982
Unknown 706	809358.5986	1177464.9	1981551.5563	28565.444975	1249007.11085	511257.395	123638.113585	577782.5051	1868776.176	1365830.80985	503094.2044	1859450.36395	3948730.743	3221663.731	3139140.4715	3044760.8645	2446061.0205	2530163.2875	2014895.9276	2957585.633	2953333.4625	2328849.87	3389287.6615	1577096.9865	776472.85295	3281241.811	2781438.057	2685015.89945	689398.56415	3469568.723	297383.78408	1737742.7345	10930924.617	1955514.2305	790912.0827	1637538.2436
Unknown 1538	252280.8131	299325.50515	251132.84015	186018.8597	255643.0582	243754.19275	184074.5479	269402.1909	1583250.0054	1329834.3407	236222.18845	242319.5958	1140030.85	1773473.169	1150531.03245	782613.436	629233.8088	451997.33685	319775.89465	316264.1505	250065.7819	276733.98425	286414.50085	1427406.62615	452026.8453	1388513.97035	2727328.96105	396566.6106	356348.29075	474836.5612	374850.2694	326396.82925	1191542.44405	1207399.9662	363250.07545	432484.43225
Unknown 586	731690.00785	1468892.76625	894875.8525	79026.395985	852444.3664	821519.09385	59198.620645	586242.58255	900544.3367	305531.67355	416826.075	467668.84065	679078.96345	847583.8074	750358.79655	912846.6773	636994.01195	457040.67445	1391523.99	1097984.3848	651033.7131	886919.7801	804494.36785	1008942.95375	6891531.4055	15109768.865	15897461.885	9172985.3705	4757291.5455	10787159.1995	2013598.5258	9491680.1215	6275685.131	6596094.4855	2477643.497	5694307.231
Piperidine	17338902.675	29865386.39	13190064.12	1502327.95755	12309671.0525	13266581.885	2781560.8391	14486738.545	21821488.94	23877843.055	13259293.69	13397980.88	14845196.995	14393250.6885	17414946.06	16576157.465	11804599.905	14136498.525	24712406.99	16797147.5145	16533853.435	20145194.775	28722639.275	35303105.1	4230309.3015	22305352.18	4225927.1	2014547.1663	7106876.245	9790478.2635	4043699.1165	20372647.69	13686302.54835	27495819.175	14953516.95	15472343.455
Unknown 767	540520.989	272475.7149	123306.0898	82010.201615	88724.566555	89563.475465	62975.4157899999	98207.3697	703156.3916	716607.30635	192461.7084	372393.72025	538696.6998	169847.663	179911.3603	553397.936	145423.59382	117789.24539	415789.73975	235840.2718	171062.7609	704568.49045	556382.64665	703297.11515	2761241.6425	2598680.9575	6149679.609	1033990.10805	4615656.755	2166300.5895	797713.83185	1656374.9115	1575042.057	8771643.3745	635720.10655	1599745.741
MFCD18378089_2	2127471.9895	5552849.172	2627211.665	549108.63585	1582722.1365	1562624.09	205977.69295	4139331.6765	4866202.1635	6510730.0335	3596519.5175	2938698.1975	3657043.0175	4790212.8945	5954618.648	5669543.6375	2725132.2745	3154056.6005	6086897.809	4025801.132	2574200.111	2624789.081	3221151.2295	6326853.18	3461412.1005	7420876.9445	10219119.102	4362007.1855	3480992.2195	7686868.1365	855414.4809	4484970.6385	4862629.872	2797723.647	3122561.606	4534513.3345
Unknown 981	1132877.955	1776881.7947	570073.46405	375646.4712	272626.3669	431912.1498	686993.6267	341717.4271	370588.232	392561.97025	214121.33355	560646.2076	414543.0235	545734.90345	633211.1424	322682.3442	272835.95275	470441.68835	396810.80665	1900847.1925	1506939.069	1352402.909	1720250.805	1257504.0448	3578029.5615	1785117.7265	2771747.2985	732202.3432	947114.61065	631814.82485	1396955.9345	2295636.8975	5259697.7035	2323571.316	1513774.95625	911338.0954
Unknown 731	255030.2742	368254.8035	148377.30265	43136.674145	123306.3689	125959.9475	338464.27864	136855.292	216714.16185	211209.2607	134521.2988	130861.68865	180178.06635	204995.53095	204210.06195	183838.06245	117870.71615	131986.4867	630229.16955	558817.803	733764.21645	556495.14435	489391.18485	883151.9197	140365.04965	997719.4717	1073268.671	144375.0579	94437.81924	1181134.8675	846272.51335	172068.14075	175735.5392	5756514.5787	1234667.38185	240725.0766
Unknown 572	1034873.08565	3667938.6425	962070.47555	234038.9313	623492.5746	578509.1573	391280.7486	2085311.305	3162361.613	2309636.801	1065667.7217	1071585.669	3242519.723	4286915.3075	3699950.0355	3576548.147	2026877.018	2339123.4945	6311602.2465	5000926.4655	2865644.0845	4464019.047	4699972.4395	6373486.496	3543202.9815	12472029.1485	14961442.115	5381985.1255	3121706.8085	4677331.174	1271224.6753	5971970.4285	6031265.9525	6442732.8055	2519631.654	3454238.6625
Unknown 207	1599495.125	415181.55915	252998.73715	170905.59395	189654.8126	193437.89065	187322.5179	293021.8607	390582.5612	353766.8678	268927.6681	256092.25545	290608.9187	310350.9212	313588.0774	309233.6351	13509621.9265	23887741.7788	424753.67785	335777.03825	344297.44535	355491.0243	344163.1175	477511.1533	445932.8778	498016.78925	703551.79595	526139.0355	482598.1344	583435.6483	13381676.0414	6509362.0471	353364.93505	615487.82385	382045.7214	501951.3834
Leucine_1	1167877337.5	2429320324.5	1304304240	78492666.56	993213583.1	979716797.85	181513663.206	1008891638	1572648501	1621507490	923542729.4	907407183.65	1016799528	1203219757.5	1183474814.5	1204868360	791600059.35	1000929676.05	1824939776.5	1613767980.5	960125993.5	1160162166	1400483230.5	2075725446.5	991242381.4	1939123467.5	2952362010	1262447234.5	1040239263	1835616715.5	350840866.9	1193531687.5	1573922767	1721146650	1018875015	1256481712
Unknown 1043	302294.7267	830801.27515	867602.264	392059.2905	1221530.85865	1237428.7145	354890.0244	476900.182	679697.3409	474752.4101	378538.20175	689236.17435	801241.0536	696889.6893	673347.95005	753760.76325	884599.04225	568705.7316	820071.243	647914.64905	558941.7958	367737.899	506629.84185	849545.854	364901.36045	773525.1813	1239721.13	233568.31815	442248.27075	432829.31275	4449167.53295	790358.1803	994826.06485	622571.60375	320009.80765	307243.27825
Cinnamic acid	683786.74955	215303.3183	143014.9872	185137.5122	1822933.9853	134912.0147	216161.4444	146691.05925	215155.55855	258988.8115	1023398.05745	135736.18955	2280470.5064	363957.61805	198971.9554	1462384.2096	206300.18835	243874.18045	278020.5828	260691.6506	179830.52215	206433.97255	239041.57095	275605.91355	207567.81905	325294.1909	463296.973	241817.734	233897.64355	325699.0324	460630.6122	811753.2156	149461.9359	196634.779	195200.84975	256479.115
Unknown 503	2385897.0645	14401174.625	4871646.412	174647.5216	3617997.6575	2534940.3355	10859354.84075	4586519.6275	9701040.1815	4101383.017	4033539.7715	2591872.6175	9686830.381	7480697.8645	8151696.629	5383107.97	2268794.7645	2051203.198	8318223.7045	4395491.6895	6633622.638	4508507.254	2463198.736	11191912.533	1963644.2485	6405685.7085	6732524.403	1910552.815	2132860.604	2976654.829	2377537.0535	6150612.7345	6823611.5855	5696521.8905	3028622.772	2044973.136
Unknown 1500	880836.2406	1276810.5385	951868.75495	426439.9699	309419.35455	296156.347	176085.63275	366418.9163	345627.9599	378385.08075	204017.054	1063543.84625	313106.9523	596159.3577	299729.54385	320949.98075	228627.75545	222630.0512	794821.03965	3056908.38235	616231.165	548882.8765	1608320.7465	1094201.30985	1422063.07935	808279.87495	1464576.2175	1875020.6185	395118.358	818391.74505	330791.81895	3557115.497	1074930.3125	1607740.23665	1165757.68585	764511.11165
Unknown 423	2056936.1085	4201085.6465	2995771.124	456274.0912	2378872.0475	2432531.2005	460159.39795	2728630.146	3127153.3755	3131136.603	2146766.838	2283379.304	5610794.826	7663684.362	7727082.851	7150240.384	4088624.399	4437251.7525	3969698.911	3412060.7925	2484559.8895	2992005.0235	3261950.3705	3901793.632	3665794.227	5671624.066	7413668.932	3787911.2125	3133159.3135	5098987.0425	2311143.9435	5047493.5665	5849612.4565	4557260.0685	3395760.197	3883098.42
Unknown 513	7576052.4385	9351094.433	7069544.486	98694.963465	7279938.205	7507277.481	3937112.617735	10367374.2975	13333122.925	20398957.06	7975860.875	5002708.385	11036797.4845	10638417.131	12458056.83	16421291.95	11071927.53	14004482.38	8772542.83	4224979.866	2795864.4685	8368070.496	5183047.1945	5532503.82	2180695.4075	922852.40265	7284120.144	561637.43005	946331.9864	691864.6572	2022682.7495	6325436.0065	2411576.359	1888432.3755	790281.0052	887039.8685
Unknown 307	2840398.826	4153522.3555	2343346.5895	287958.61045	1283273.9225	1656813.093	1279343.492245	1136262.69145	1730541.01	1579440.9565	2307723.936	1903054.73	928217.13725	3722248.28	1254090.3506	2495398.1885	1041167.9695	1286150.856	4869055.3045	3361936.011	2316559.035	2238550.9335	2951538.095	5429489.666	14183176.72	25326067.295	36792070.55	14539671.92	10728568.25	21746438.46	6978902.648	21670142.64	28869099.56	25788764.145	8784532.9395	13684769.3
Unknown 607	642066.40955	685149.044	501391.2162	56911.064125	345185.91755	162228.32255	43317.57289	398130.0389	549112.9097	506778.6642	377859.8324	139846.81545	845758.69935	300359.5971	698576.74325	599435.79475	241545.1982	393304.75425	894234.8331	705415.5844	343030.9989	613427.742	557061.73755	552073.2971	4189021.03605	10520460.145	13446868.348	5010901.5225	4363889.7905	7102926.4565	2497756.303	8010000.9705	5824130.117	5077796.04545	2690381.664	5961137.1335
L-Alanine methyl ester	15378892.475	26480215.435	16254968.74	1612550.109	10240755.99	11040422.985	1998917.0015	7292775.3725	10694617.545	11731384.855	6728824.5445	6368265.8765	7890173.4565	10255337.04	10107037.195	10686599.027	7053621.292	9120542.087	13525747.205	11475491.07	8028628.2395	9389820.759	11399793.56	15508176.8	12795877.505	23273959.995	34147510.66	14745511.03	16001803.61	21379762.65	4441201.466	12968715.99	15548022.49	12766736.3475	10848083.155	15403730.13
(Ac)2-L-Lys-D-Ala	1023248.41385	1741403.5565	722321.5357	502833.7255	533552.8264	560788.39875	1204210.794	5711833.894	7254622.1565	6514727.218	2814297.9135	2597844.325	13401007.2	16121507.35	14401891.03	11684024.17	1057898.9585	4252235.02445	1860839.181	2024118.484	1209393.0135	1548645.633	1953113.449	1827495.585	2257426.709	1957315.157	2570657.6185	2677819.76	2304004.6655	2196413.008	875845.66785	1227947.625	996927.2535	1990349.845	1529191.874	2287568.1255
Unknown 590	1904028.7005	5716096.5035	2236620.8845	74623.169025	1314971.7275	1504674.4625	1909927.27202	1882739.3295	4987168.8585	2430563.436	1150246.814	1131339.818	3313984.2055	4653069.2105	4792585.5005	3957560.7625	1116343.263	1798278.461	6422492.95725	2161500.956	1329681.718	1430443.075	975522.24885	907654.4838	1910129.155	1102929.0165	1326963.5645	2273643.5	2526258.3045	1809715.804	5905707.378	2136208.8185	2174208.218	1352543.8495	954530.559	2093744.7475
Dipropylene glycol dimethyl ether	1386304.9965	2574042.341	2104150.1855	2198406.59455	1521245.2035	1430820.872	725646.9397	1083164.2055	723078.15055	4623986.3125	1041696.7673	966239.15835	753493.3288	1203019.62	864319.11815	954687.6687	934748.7298	755794.67275	2855986.0615	2223679.861	1721767.435	1372755.048	2000075.5695	3354408.4605	863394.94915	1057159.8445	1705106.5105	1025289.44555	1410426.7965	1550101.044	808770.88705	984741.1185	882457.3932	890312.8149	806031.66435	1100503.0915
leu-gly-phe	4286307.372	5328290.1795	4197428.2855	252183.82505	2500933.507	2218183.8575	366202.81345	3756760.0595	5897300.733	6701328.9605	2788936.004	2588037.307	4222945.999	4525085.1245	3555381.8345	3595883.9825	1916405.286	3183924.513	4751548.256	4522728.47	1242698.32265	2822680.6885	4288895.08	5299704.9705	1103253.276	2417588.8955	4140188.2405	1515902.1755	693846.512	2435128.4575	513853.70065	833990.07075	1983945.5055	2459057.956	935841.88475	1067115.7622
Unknown 55	109843867.25	183627762.7	119162674	415986.7292	82509846.47	84306298.965	18798145.4695	127578456.85	128387270.35	138199528.55	78309820.425	87882228.36	206126732	172709198.05	201113647.25	185512592.6	121547157.75	146231515.85	104458791.9	95885468.505	60297401.745	71867522.185	78781521.36	112782774.8	111074254.8	182079221.85	220930403	98469865.505	100598797.87	142318530.5	57199180.79	188184107.3	216713116.85	142491362.85	112236393.75	89190718.75
Unknown 219	35711747.045	52611496.13	30930328.73	2795585.9033	24407528.14	24224999.95	9006394.16565	41965710.895	52710374.77	53485552.545	30867982.04	29732208.04	59141511.28	61144172.08	55872993.265	54961520.715	33701263.2	44919293.155	25413490.93	23374052.96	17444693.29	18129236.26	21938520.34	25657507.605	22223766.575	32975464.305	33508285.985	23504916.65	20135125.205	29150871.835	14727831.62	36213336.405	41121989.475	21954559.245	18911447.115	24955216.56
Unknown 696	2893244.3045	2407159.9245	5251860.2405	100641.316645	3609672.1845	4036024.4315	1066628.197495	1812599.1075	5771516.6075	7158398.9715	3998374.0995	1512524.799	4952983.317	8997735.2595	8128891.509	6493187.651	1492475.4195	1822598.7855	1772593.28	809936.104	1777694.502	1912405.619	799703.09095	844567.93795	2553713.4565	1474541.48	1774060.5135	3039707.543	3377436.448	2419467.6	1874238.9965	3152907.3705	1567329.9346	2117878.4365	860632.8648	2799195.082
1-Butyl-N-(3-pyridinylmethyl)-1H-tetrazol-5-amine	9220457.502	19345714.715	11186568.17	545706.47075	10044724.633	9598128.6205	215289.25855	6629407.6365	8641435.3995	12239867.945	6246070.8725	6917021.759	11263617.775	13387546.855	6012431.648	9056135.981	2564340.0625	5776165.03	8389993.3225	9266914.6905	2582232.594	5079857.0935	8091660.5655	9901185.2175	1088684.6965	2082374.185	3357466.5925	2662424.2335	2246660.8865	2629271.184	639972.80555	2799350.88	3415877.5095	3075486.8655	927553.88245	1707795.7655
3-{[(2E)-4-Methoxy-4-oxo-2-butenoyl]amino}-L-alanyl-L-leucine	4585237.6305	7409227.8305	4376749.661	244843.37235	3593269.1855	3452606.3215	1053135.60635	7058937.1355	9821524.8765	9565551.7025	5316345.0015	5316155.562	10496687.785	10405174.867	9185038.106	9822438.9355	6674233.547	7955869.637	4324807.473	3909871.8935	2082513.832	2794401.9675	4343546.3245	5229019.359	1211194.34305	3459644.6	4717714.7895	2541405.911	3087519.9865	3794576.949	884694.0281	3940701.1255	5136369.9095	4257126.745	1751460.686	2610901.9025
Ethyl N-acetyl-2-(5H-tetrazol-5-yl)leucinate	1531569.246	4115093.565	1657153.962	1309598.15775	1046744.541	981012.74295	395290.4549	4374101.4345	6328316.2465	5846449.3175	2630794.8335	2489722.8915	4450146.844	5758917.416	4921442.7045	5317650.394	3005964.5025	3327552.632	2892394.484	1533384.9715	1358409.935	1001097.8417	1182892.1105	3833882.063	1779826.3385	4861766.095	4999131.6015	2484458.7525	2723650.987	7569982.693	720043.38045	2712724.5525	2787215.2045	4402778.7955	2081682	2524946.1
Sedanolide	3163283.0925	5561285.1975	3851941.321	247184.35365	2435568.748	1044662.4315	344101.29537	2673084.1435	1337835.084	2018797.959	2112632.176	1311925.7925	1615684.4415	2970839.87	2230928.7525	1892739.035	1856410.9725	1629643.683	5037284.0875	3583521.861	2468464.5045	1754656.436	2783742.042	5653476.3375	1107708.5745	2049223.0475	4455340.05	972789.00445	1459207.1435	3668248.7735	936001.2191	1533343.2285	1987296.428	1870556.327	923799.1117	1776594.0855
Unknown 17	60683727.315	133213643.4	65516926.59	2796139.07795	40564539.285	59522517.53	13003379.40665	80405532.675	117807888.15	134245069.1	65702042.34	66492316.09	71735637.845	95307579.455	96171035.665	94827820.57	69259569.68	80388215.435	244975005.65	229869026.7	149386466.4	181140965.3	213010339.3	274080945.95	271113252.1	437750454	611129316.15	297759614.85	264757181.15	426945589.25	103393598.165	327292275.6	423531696.5	380354145.1	263931039.45	318705135.55
1-tert-Butyl-2-methylpiperazin-1,2-dicarboxylat_5	1820710.0955	5399031.8535	1429272.3805	429270.8635	1091385.584	1477568.004	815697.31755	3485154.403	4723825.937	3622696.3935	1914214.309	1637218.1425	7406457.298	7474554.445	6877783.705	6443351.2475	4101772.3625	2349277.226	6292902.6765	5907764.524	2317278.1175	3525329.259	4498030.195	6537092.494	3785020.2065	8074320.4725	14242366.025	4566110.7005	3037907.0605	7098488.5445	1215260.4773	4323545.3045	5897310.6955	4372486.6895	3058736.842	4983302.437
N-Boc-3-Pyrrolidinone	1572149.527	2229975.023	1848152.8415	354064.08895	1912457.077	1702956.1507	421058.0083	665788.9571	1832228.7265	641193.53995	1759258.32	733634.7414	1016363.0873	802073.98955	774385.234	765139.95495	1785416.211	1321184.19285	4653857.0785	3062128.334	2932718.8775	873305.5394	2447242.9645	5810026.9795	1325634.0885	2338402.6095	3072621.986	1468747.196	1388070.8815	1926382.3695	1029441.1365	1627113.129	2515040.71	2166965.0235	1005393.0097	1343615.5515
Unknown 1491	1319421.621	1717758.9085	961236.36455	535342.7428	533440.2391	564559.27325	479380.54285	627639.20605	1002408.7912	1029821.3121	492206.68	622368.71255	967883.439	945770.32915	1093289.0012	1019743.16555	853252.9475	753344.45995	1724937.3415	1275288.8935	971647.8468	1783902.9185	2378557.3465	3424879.8525	1209670.427	2309532.5885	4161456.4605	1304657.8955	2085588.951	2375561.2945	925781.49515	1999603.7695	1892627.183	3401211.4995	810246.20515	985347.64555
Unknown 1414	473583.98245	658527.66065	535188.36545	1034892.8916	390389.8595	342254.703	1060772.8524	364462.1683	412072.43535	436144.0513	352106.5865	333961.5401	358100.42715	485448.33805	454035.4676	391052.0883	318418.6881	342001.995	1476016.055	1711872.0855	1014103.82895	1184764.2155	1551497.7195	2013570.683	4691874.1845	3984955.2885	5073659.581	956310.57215	846886.19425	3797488.6335	1375395.77645	948186.2881	1080350.21565	611163.3268	1186539.27705	2263490.37975
Unknown 41	22921241.005	40115901.31	20173581.505	1088789.5744	13924551.43	14705225.19	3623092.6435	11049491.99	13423130.59	12206965.625	6538511.07	6031445.5295	14599446.265	18887712.46	16656042.85	18970897.125	10599995.945	15874589.61	19777379.95	21560024.06	13497765.95	13696432.185	15094129.955	17433565.135	99346578.52	161866592.25	203945353.6	96883296.495	62490765.38	124821314.4	59545126.735	225438451.55	190408049.65	160508242.15	51577242.88	83486719.005
MFCD18378089_1	1635663.0455	4939520.1075	3131760.466	207647.0623	1988403.3565	1727092.1725	432351.42695	6408988.0955	7551938.275	3314368.606	6619740.2225	5326203.762	6563475.9115	7837784.9405	8038425.6155	7151523.866	4485909.1355	5808635.6485	5468779.534	4955830.4915	2106755.5965	2986141.763	4073828.97	5855754.881	3462877.0355	7275857.9045	11966271.45	3730184.9225	2733597.462	6494335.994	1634278.013	4484970.6385	4587432.118	4000344.23	2519364.972	4545527.5205
1-[(4-Chlorophenyl)(phenyl)methyl]-4-(2-{2-[(trimethylsilyl)oxy]ethoxy}ethyl)piperazine	9358760.1435	7909169.172	2122547.052	492074.56895	1509400.3855	3002297.91	455112.1648	1407729.3395	2053527.9105	1669151.8325	1289983.064	2546255.239	3682056.9375	2510305.6255	2390918.8095	4013472.2485	2757928.961	1579396.8915	3129981.099	2779209.015	2177731.25	1765472.62	2341154.6425	4116523.251	6019465.964	9311112.357	11822782.19	5767301.8285	4850807.401	8305843.3485	4561584.9275	9163344.5525	10934741.27	10040218.8865	4484213.276	6286068.029
5-{[(4-Methyl-1-piperidinyl)acetyl]amino}-2-phenyl-2H-1,2,3-triazole-4-carboxamide	3427800.7735	9383026.7985	5490723.214	298679.77195	3622522.4095	3301194.204	1881491.98725	11518739.17	13416963.61	13774581.71	7566029.4715	6825875.3355	14113082.695	15551340.785	14875917.695	14128568.585	9301963.805	11304381.72	2806545.158	3667580.2555	1917813.252	1506478.74515	3489904.9185	3009540.3365	3940242.19	7077838.315	9358841.038	5067767.3935	3292691.324	7128259.934	1757181.36055	4450888.882	5335276.4	4977054.456	3512938.709	4945922.372
Unknown 402	7217924.348	13966687.725	9847884.9425	664773.93165	5191612.8615	4024976.469	4904171.87755	16988188.805	19944410.125	21002659.91	9679908.3385	10237200.0915	25119819.43	27842748.77	21045442.16	16676629.331	13312815.76	17777993.51	5478320.438	5191914.278	6099176.214	7515075.939	6992712.652	10996857.622	6139490.002	9773865.6025	15781549.35	7772851.2095	6475062.736	13709639.775	5054846.027	17278977.075	21400818.52	14952170.6955	7049481.0535	12349994.11
Unknown 47	1930573.177	5321895.7385	2700634.224	415010.9409	1075703.14845	2448578.037	191391.9425	2178277.356	2603186.03865	2736077.4905	1808515.112	2466851.6655	4172660.228	4804070.933	4909604.199	5024787.7745	3274581.542	4567240.986	7511486.994	7548386.603	4551450.7935	5163839.5835	6547995.375	8188191.1465	108893133	183791280.4	259611006.6	101887057.25	94123907.25	198605063.5	45056098.4	157563332.6	265593500.3	227011720.75	92874619.32	134396509.5
Unknown 156	44993109.075	65938037.93	25974546.945	612496.1557	17321533.425	9526567.5415	4878088.4844	20339531.915	19000529.605	20360420.305	11679079.71	14226768.665	15071257.68	31370863.39	26441750.835	20700984.25	12728951.745	13883477.695	57467525.935	30193964.41	21694536.45	21766779.03	34633194.43	72173533.32	6027179.033	17821312.215	35821380.01	7491574.312	13081407.6	28600494.355	6255351.6055	13090981.54	12579781.065	19110650.94	6427318.54	8921849.901
Allyltributyltin_2	2433177.1975	5804395.047	2989456.4755	695283.30465	1249715.4885	868178.85665	659888.00635	2575685.6735	4226668.5635	3620914.375	3051152.881	6913408.975	1896421.5985	2364959.4945	2944451.483	6740571.515	1578277.6895	2545972.7395	2706378.512	2452833.7935	1715669.164	1942326.203	2249129.3525	2727688.5525	2103765.411	3216378.974	4797583.8625	2634449.5265	2239461.2755	3347787.4345	810115.9065	2395599.6485	3023434.842	3877500.488	2253684.393	2710328.806
Unknown 1350	1501504.252	3335727.376	2600663.6575	213360.8297	1008184.2927	1465579.8895	485390.2259	3524001.658	3207950.08	4716594.378	2247849.054	2170068.705	2882545.986	4479436.7825	4130171.195	3110526.8375	2159424.059	1879334.9825	1597303.613	1355723.724	713008.61395	940885.07545	1192876.8325	1884138.8565	1552803.174	2078083.389	3315029.935	1753278.599	1331811.5065	1948456.363	718061.9903	761620.31395	1061357.0882	1439899.238	1109501.7405	1756778.713
Unknown 1221	1174737.2808	4113322.1875	1360543.32625	438441.46685	1636134.9885	2130070.7515	182896.57068	1081232.1195	2024761.0625	1259305.34425	1150015.604	1214628.6509	1565517.4515	1248681.6575	1754604.8315	1942793.372	1363641.135	1599209.388	2174709.388	734477.0037	1116387.4592	1553681.782	1423656.1755	1615827.49845	299732.9847	660891.40735	1555495.74	974841.992	712013.0993	756930.331	967242.6014	2420155.977	2498294.6005	1441819.665	434591.69955	307915.37405
Unknown 1032	667045.0454	1205732.78	812766.98335	346704.65715	629787.7219	629230.54415	399657.28655	740743.0722	967514.018	953548.1321	656573.07215	671992.3194	638834.93145	678452.04905	630269.23825	648521.9357	501045.34845	566868.0769	1183782.8595	1087062.609	760979.48025	881349.9733	981887.3327	1281775.3975	960917.1604	1388744.7945	1859822.7175	997919.0439	879183.4578	1314446.8795	531803.68175	1145001.908	1352276.205	1260135.316	934810.41145	1051525.3315
Unknown 1130	704201.1374	1261056.0835	800911.7532	2292626.245	563438.4333	488207.24885	717054.1413	545480.3202	638594.1098	704072.63365	534529.10515	461607.82555	484649.6576	671803.6944	614487.2142	529246.1173	430944.7754	462862.195	1997625.865	2316831.138	1372478.3225	1603448.4405	2099782.0205	2725147.1045	6349937.1805	5393199.978	6866641.847	1294261.48695	1146167.59125	5139484.4195	1699524.06505	1283266.15975	1462135.542	793279.12385	1605850.7915	3063386.0065
Unknown 894	939787.41845	3502247.1475	802385.13545	42866.496715	609611.28425	636801.5485	1032277.34515	775867.606	1748245.4155	1028848.0895	604125.8499	603896.296	1878413.7195	2321513.409	2080334.969	1689677.0155	549715.48385	650121.35955	1061263.26295	862176.54915	2420014.67071	856943.22905	775870.94705	1025329.591	2694554.7885	2296084.7055	1468001.358	1481448.795	1138646.5645	1769818.1625	4952487.6515	4863349.71235	5689608.0697	4096722.6697	1201953.9134	1581716.2045
Unknown 975	1871908.8695	7785809.5295	1400643.756	82603.601875	1214249.8905	1268408.6245	1586036.320495	1316151.518	3779162.7795	2317409.115	1203323.767	1202866.532	3134843.158	4067189.9955	4117956.4775	2938027.909	1094946.8675	1273628.7695	3651103.5255	1868984.8705	345396.5233	1706896.2615	1659727.8865	2340013.486	2412107.265	3004587.8425	3131371.9685	2950813.2205	2268005.042	3536110.739	5038780.795	1435680.721	1305533.709	1016422.94735	1911274.2055	3150530.146
Unknown 799	6026244.469	2573593.561	4509098.6115	375429.8053	3909040.0205	4083393.472	957099.96255	4029995.4705	3226083.3055	4866776.9925	3873865.504	3872393.524	3276934.2205	3209720.14	3084122.28	3406913.382	3524967.2735	4100198.7055	7037128.465	6016831.225	1373459.258	5495018.6525	5343169.296	7533215.7225	7765307.542	9672682.8725	10080839.5715	9499565.9985	7301398.6205	11383816.875	3193204.6265	4621893.2685	2651955.3815	3272174.872	6152973.4665	10142515.5755
Unknown 1321	96917.394805	136261.4042	109186.4734	82060.530625	91809.86715	91018.24204	77894.01067	108241.5819	124146.84835	128079.03485	99015.927305	100744.569	117879.7022	133515.10715	128093.5931	129431.5425	107044.0108	122840.51635	191375.82925	321096.12685	270367.38465	1381156.77025	2339404.1963	214170.53455	440963.10035	2339919.32455	357957.26825	171203.42845	243019.2135	3216668.3252	99419.276355	150344.06985	170026.3031	188284.5227	150789.84325	210691.08975
N-Ethylglycine_2	38736342.985	127118836.35	53565096.885	5541091.684	32179616.84	34753317.565	8129376.7185	48268827.405	73109990.08	67326042.175	33600718.97	33171688.13	79358986.865	93795256.905	91524393.77	82856796.16	47331779.95	63125264.875	38208530.685	31942431.5	13184201.305	16177903.385	25895160.335	44937748.825	19505416.955	58204926.065	116686959.6	11676615.8385	15422053.905	48204090.275	11243143.038	62135372.005	79410375.02	49422283.44	17912012.305	29138123.855
Acetophenone_2	5769392.568	9025314.541	5713119.005	323314.87855	4381974.915	3905225.9745	1460132.0697	8801999.6885	13474914.445	13039575.42	7226995.414	7144145.328	9455853.9765	12087295.245	11737309.49	11378171.515	7234124.954	9987735.917	7787534.6995	6713451.8915	3529211.3795	4763215.3655	7074762.7415	8856297.0885	3755228.1095	7991417.9975	12869471.14	4868951.471	4034487.785	7587384.7315	1350010.3519	4827529.309	6805814.728	7254906.3135	3399002.409	5138463.7355
Crotonic acid_2	71523131.975	134738531	74499270.17	427687.1513	60449185.91	63576608.45	18076926.7739	97458547.905	122585552.6	131893047.85	71126826.21	73214069.475	120305969.6	139514084.35	125747297.75	131757391.15	89142696.7	115942659.55	187401746.4	173609997.85	111624276.2	135944038.15	153308185.85	202927943.25	75645126.79	119614390.95	157846901	69379383.34	58932370.075	99396035.445	26247772.9465	83685129	91398419.35	102737688.89	76954150.56	88091019.86
Laureth-2_2	891703.88465	1249165.7505	3303804.914	545912.5596	341969.38485	487967.9919	951172.681	327498.73605	2177004.4736	2152653.49235	179412.6462	1950349.16965	277773.8753	497443.1981	304214.1372	327356.25395	191131.23005	1281646.83585	4307060.437	984443.664	2600835.90585	1208651.94315	733996.1583	8019197.688	425649.67655	815246.27195	877985.37825	450895.4442	408444.2845	1863385.27955	307333.0259	681947.53865	661331.3018	871418.10285	868140.69395	349450.42535
Cyclopropyl{(3S)-3-[5-(2-methyl-2-propanyl)-1,3,4-oxadiazol-2-yl]-1-pyrrolidinyl}methanone_2	10892660.52	17125477.78	16477226.01	553962.16525	14725701.24	12754332.085	833672.69575	26139790.695	38231437.795	36756643.98	13968017.37	14696194.29	32646982.58	44156335.965	39682761.575	37919929.065	19591551.38	25894244.225	29217158.81	25116841.285	5490841.6995	12068508.3145	24109717.68	27527875.985	19608242.63	56194374.795	91837483.6	20927914.495	10528868.736	43899671.79	4233540.2527	22465974.585	15854076.257	15725693.0065	11931612.2395	23706907.315
g-Butyrobetaine_2	109034.10605	140390.92295	114013.24665	90629.23096	104608.8801	106102.2311	85765.690875	120254.9432	138982.39195	139409.26575	106479.93035	104681.81395	132307.715	147250.73945	151870.1567	144992.135	110255.21765	116186.08045	199311.51965	193883.0485	152621.82195	178233.5336	207096.13265	230556.8598	249087.20685	256807.2177	331387.7403	1463075.91015	236789.5743	3410997.93275	110787.39665	173974.97385	218544.3969	217391.81685	153851.9967	256879.7576
Unknown 427	774407.94775	1632007.363	833796.65635	268444.44335	842604.9794	776424.28675	330778.8128	649169.9007	971111.89985	539341.04685	351362.30835	1317308.8338	1114686.7303	1169984.11065	1463968.3315	1133843.93755	545907.7857	1209599.016	1004187.5274	1100061.5	603838.46185	696283.82965	771848.7753	938681.4	11618809.69	19509320.28	24002952.11	11279590.9935	7774156.1185	17170441.33	2771991.018	15754552.19	25169013.36	16386292.825	6761618.245	9849906.6385
tert-Butyl hydrazodiformate_2	2310236.806	8223421.92	1816380.1345	258846.5607	842792.68235	1313019.11915	336084.3989	2018878.6085	3591090.8035	2781108.1635	1165837.8043	1180566.3495	2274008.392	1244177.0995	1966938.8535	2096859.224	1013583.0927	1363134.858	5365575.584	4180851.93	3726904.1625	3432174.037	4751340.4035	6855237.221	1522176.861	3308864.42	5024870.8905	1369902.8615	882649.42765	3429751.179	462550.42135	2005388.541	2094378.287	2417317.6345	843028.7763	1625611.3095
Unknown 622	3550107.149	7628218.9185	5830564.6785	1182497.50165	4943103.671	1278080.003	517089.4998	6311157.7995	2113008.2475	7040467.5555	8883061.349	2743771.8305	2625996.251	2955490.674	6986161.2365	11835275.435	5896785.2155	2250890.0525	3328879.1145	3013834.8175	1979606.243	2362966.367	3039290.5695	3694671.2085	1804980.221	2907918.7225	3736959.3785	1996613.4385	1733916.4105	2723467.6135	1502695.1548	5221106.8955	1998048.711	2706517.152	1606356.9585	2106202.049
Unknown 843	1495989.29625	866384.29945	470449.8022	249817.28855	259892.05965	281084.16525	525026.15185	297910.6348	575876.6506	490212.9639	214615.6729	313903.46945	684969.80715	628497.03925	623121.2764	922386.72805	355311.00815	519182.3859	2584614.6025	1540691.618	2175880.991	1330547.7485	2321660.679	2566826.0915	4152748.423	7730408.601	10574786.727	4466424.126	2122083.2225	7712779.7415	1384495.4834	4487903.182	3605402.746	7080710.4045	933169.6271	2005987.0505
Unknown 778	547891.67735	588738.1269	349287.43205	146674.3668	243242.88585	235628.05595	407517.38635	2525601.9709	3745964.658	4411944.2485	2104929.974	1040781.12275	2967250.632	5295328.5525	5763533.2885	10556065.9645	1431340.788	4327659.737	569363.3629	316341.09605	317807.56065	247675.14345	314916.76635	549808.55515	446561.9515	931410.4548	1076585.51695	573692.56015	545967.25425	794065.2745	375453.70425	843088.607	757327.17655	901174.6687	353652.6936	466733.1098
Creatinine_1	381311762.05	769840145.95	393497743.15	15736785.367	274230937.3	284253212.1	127081250.303	703802155.8	984504157	995411216.75	511758058.7	532117332.2	704156265.8	842723786.4	819037042	806044124.85	512540575.85	669320505.4	677409197.95	637644669.5	357644820.95	461509858.3	598459989.95	802478973.85	671685034.35	1199084301.5	1748348322.5	761032934.65	615836683.9	1169449060.5	226764664.315	817400219.4	1027982989	1004572001.3	647474918.4	822513333.45
Unknown 1351	378222.95635	511140.6041	275356.7311	54319.45638	205165.1922	203239.67295	98633.58794	238964.543	282002.3175	248406.67585	175422.58385	235446.2234	345930.7426	351362.7542	304344.1489	285132.9921	210543.1387	240556.9403	2414920.3885	1454581.6625	1133584.5825	1139018.788	2013269.1115	5544496.7	150136.39055	254579.5534	387034.5416	171982.292	231541.68615	285369.28975	233216.40375	357260.51715	389560.6352	396089.21945	192057.59005	197041.1091
(5Z)-2,2,4,4-Tetramethyl-5-(1-nitrosoethylidene)-1,3-imidazolidinediol	11879340.725	13396731.59	7404043.8315	556864.5787	5028424.45	2823731.233	1768192.01865	13527049.765	18066895.345	20980264.825	8231692.4485	9357543.236	23360356.26	20782553.05	22731662.35	21537234.97	15343232.045	18816401.64	7802193.0095	6128960.516	5999189.7395	7575395.14	9895403.846	11443138.9195	17851188.375	9357330.9505	8644859.058	11738233.5925	13778065.3	7553503.9735	4543181.0315	14923332.93	16269319.92	20828004.965	10836188.8825	19365499.35
Unknown 1199	666370.45605	1621859.396	453181.63785	45292.12303	1804107.1321	518740.9847	197323.81216	665385.2575	3224294.9722	1329899.6045	928447.72805	940355.8034	830754.7025	1218653.4532	737502.1753	1240322.217	1656988.4535	1279114.986	889535.59095	1256386.833	805058.28145	1051015.1848	1453192.554	4636530.216	675606.66175	1264171.3209	1325276.121	436556.96355	433605.39855	832944.2297	225932.6602	877428.80815	572117.7698	803027.5058	956591.7138	1353783.6525
Unknown 1450	201604.18815	346000.1707	248367.3607	66684.397865	229450.60835	136813.60715	60150.20066	185154.3836	200129.76065	183996.52845	133481.97695	117814.66545	418905.0038	413610.6571	469891.413	398623.59355	311892.54975	401292.0674	357044.8145	264708.2031	200137.2648	199397.3729	257243.70955	425107.98095	2432101.57	5346716.0775	4597961.735	2235512.802	1505514.272	926636.57285	801756.6357	3204409.5585	3029144.6345	2010000.776	1712148.116	1261256.05165
Unknown 519	192409.91605	426155.87905	685767.07725	163351.5846	475823.5192	587627.80545	156509.07365	745642.303	470837.81525	724287.8452	704962.60555	534797.7315	241781.00925	214253.09825	249256.42785	563895.9026	179769.92575	558597.6503	361660.03915	294349.1597	234136.2018	238276.05355	260411.16265	357509.8614	256531.70255	428024.43515	606244.61715	273711.2843	241505.9813	388912.4701	199732.48085	317233.03505	455777.3914	5589306.62415	294249.3261	281109.15115
Unknown 1348	1388860.905	1112921.33185	1102939.44125	447523.4877	972279.78195	517412.1585	678696.36355	971871.00805	933228.4034	1385540.036	881919.70065	1369852.288	970280.8598	1430452.738	1041620.0567	1530062.6955	957578.94235	999470.28355	1101766.8663	1368053.711	1560130.898	1414325.923	1567552.243	1106016.25405	920701.4908	736544.97605	753415.9209	1468429.02975	1976434.757	1257792.876	1070900.60215	1540853.091	1170299.0257	634971.74865	675222.63435	1437070.325
4-Guanidinobutyric acid	1868598.744	3615753.5945	1837769.497	168731.80085	1365142.612	1379931.7585	333720.86075	3246382.385	4610374.77	5197142.976	2875794.408	2877573.8775	3139489.199	3487581.221	3408601.188	3196624.9755	2310952.9195	3032504.63	4829873.3795	4712954.7735	2886266.22	2461075.844	4272320.238	4595957.625	4052866.682	5097416.4145	9972044.845	3801177.651	3540724.851	6639719.597	1502778.58075	4863959.718	6480061.6165	5210652.0595	4240032.889	4928657.083
Val-Met	10558756.455	21754116.005	11163682.375	534891.14205	8066645.7385	7885114.332	1389832.0048	8476708.1085	12811435.72	14569954.035	7762839.305	7098003.2455	8642990.678	10966179.625	6658189.2395	6975863.855	4247985.4035	4764159.9935	8453831.9245	8731151.7885	4661258.891	5934160.745	7752493.6865	9243576.1935	1105270.5705	1905641.423	3591852.2655	1777923.408	1587669.4395	2370477.6895	335839.1902	1105835.51445	2347281.535	1873626.9705	868907.81985	1435144.4135
5-(Acetamidomethyl)-2-thiophenesulfonyl chloride_1	267575.58105	282896.5369	165948.7189	35823.21254	208408.4712	197440.309	85289.1939	251281.8273	193012.78245	191012.22075	226310.8332	223525.30395	215329.9537	205673.40045	209215.13525	220241.7403	259749.4794	267122.687	250594.46415	183271.29505	170932.855775	83785.61136	209000.0532	242984.90525	534623.78168	473159.013	753440.3811	103397.60707	74643.30302	312356.27605	109674.209655	110147.5478	107262.959	151396.29	94468.39606	96140.67497
Unknown 1000	2138051.6135	7599955.6005	2806240.0865	59920.723005	1752872.7055	923566.4747	303830.496965	1987864.3725	1509532.9145	1902298.4475	1526827.7335	1115417.8671	1062127.041	3285309.788	3169625.7505	1804467.022	1475689.2505	1589543.6045	2650585.488	2790077.757	1548222.6975	1043247.8134	2084938.6255	3591680.25	527994.5907	1634793.9015	2440458.451	467271.02115	1212486.2375	2312641.2325	810988.27915	1299401.212	1187451.6235	1237634.997	417897.35235	776030.0152
Unknown 1030	2082492.1965	5929352.7965	2181497.9535	213988.86675	1478079.761	1590001.8625	1037133.4611	2039409.8375	3284329.0665	3204697.2985	1418300.9725	1519353.634	2591772.62	3140008.5735	3051617.2645	2909150.1235	1722767.9245	2149324.9135	1828823.4975	2492731.2475	3070575.1865	3240303.545	2809658.478	1884358.4095	2995221.9995	1952789.2595	3113333.2345	2731664.5555	3019378.0735	2158291.321	1687905.402	6399066.4075	8455537.937	7058894.8905	3794729.009	2900543.9175
4-(2,2-Diethoxyethyl)Morpholine	1291894.95285	3719339.7035	1296334.8775	436054.0046	331963.49495	547158.82645	829533.0213	495994.8439	670168.9625	465775.67605	293055.78495	540968.988	481462.39965	768673.1822	1082697.65695	605268.991	597801.67375	664813.44545	473024.89715	394419.4479	524029.43655	305186.48385	431755.5359	837850.0219	288603.3	1006739.67325	2281204.7185	1429649.7865	1044199.3513	1156344.4166	1237724.89415	3549267.988	3663861.8065	2114493.6235	424597.29735	443110.1742
2-Amino-3-pyridylmethanol	760011.61845	1307540.687	639604.5679	243919.13475	433125.56865	500114.1159	214907.5474	722402.63575	539256.1092	678389.2619	426827.56505	384463.52795	743562.43075	1119551.0185	960003.9957	871438.5111	870681.43965	968282.21315	1065511.7455	757168.70625	585793.82915	710090.6444	693939.6617	1107055.4405	505796.09655	1546998.99675	3322510.953	2082244.98035	1524978.4819	1797856.2329	1802711.73575	5169409.6845	5336312.38	3079700.8995	719558.81345	795187.235
N(6)-OH-Me-Adenosine_1	1710373.395	9763238.887	4710478.8285	325851.2452	3900304.134	3858218.796	365811.51505	596882.56355	801170.34195	737424.59055	512741.6458	488269.4498	554079.4531	605093.295	623241.2295	677676.5341	514748.5784	599369.1098	831496.1384	885578.0078	777489.48005	883120.26355	885381.7951	946488.5228	1013928.54235	1012974.49155	1353025.5605	1059385.819	1195577.3355	1118357.1135	367966.8413	535163.67525	689129.40355	1297907.4373	787904.96815	996847.8137
Unknown 1299	1776273.3505	3020833.4	2087294.43	396025.12725	1876280.0185	2030645.077	392088.4388	1079355.72245	1982862.826	2387359.599	961924.81765	1557308.812	2782838.429	2994324.4695	2852845.0795	2789930.063	2064338.0685	2063910.009	3428045.41	2947557.5825	2145549.15	2583754.919	2816867.033	3369405.602	3286293.444	4988496.492	6402096.0585	3271062.097	2705649.129	4403245.565	1995795.289	4358778.2195	5051450.394	3935435.611	2980509.0695	3519470.9255
Unknown 1149	667885.8844	496360.83665	553036.44045	74736.615	407387.582	340149.6421	323630.452035	664541.42375	999396.8129	1224625.7895	448179.3126	748567.28585	1455679.9969	789796.28935	1041445.5205	742870.64505	595733.2089	765710.02435	1722554.36	1032236.54795	2561278.20775	2042580.183	1008791.0612	1717089.1	1080972.1865	2584010.7965	6181830.4095	1647761.5045	1701053.908	2730643.8015	849264.27605	2277853.8885	4071116.8275	2296117.6812	1563644.1145	1668780.4945
MFCD00091900	582293.08295	1372805.4235	804833.8171	186640.68755	559259.5072	809631.9735	590720.3238	631842.2057	437079.3525	357982.4375	654024.816	654242.7376	5773022.356	5738151.86	4551149.8265	3789260.6085	2439370.5655	2499614.687	1934229.148	2185502.019	1272290.301	1803297.7265	2053086.514	1985362.2685	2167185.548	3260440.177	3993429.6945	1996456.7735	1500578.4115	2692544.4495	738999.19805	3090688.4925	3763520.2995	2473956.1843	1477121.1275	2374785.255
Unknown 448	7451812.6115	9933731.454	5777537.1925	387630.19405	4633715.5675	4643515.877	2441519.41285	9147906.3925	11460892.955	12224740.97	8296700.904	8853445.222	8582948.743	9677969.5625	8799821.68	9148486.9	6955076.9295	8311731.548	4217610.435	4055465.3785	2742142.9085	3278274.678	4531081.704	3952056.2535	4358912.738	5918588.7205	6669280.788	5780920.9335	2555086.32435	6329573.449	7370416.0875	22614508.335	24147451.205	10417027.6465	11218179.345	4212160.986
Unknown 6	966118672.6	674404238.7	489143377.85	5561638.2515	409896926.85	441962093.9	92468883.7585	514959611.4	624634337.9	730943544	443302622.7	427001715.55	512273171.9	531157139.65	570041211.1	555097682.95	426919670.4	477530176.9	807220997.85	751904702.85	555635346.5	558453907.45	690778047.75	794780658.9	463621282.35	373465647.3	979725162.8	494028541.1	369246344.8	728044433.35	177219446.63	414363874.85	495161348.75	789734203.85	415354529.3	532833000.15
N2-Dimethylguanosine	5740442.7115	22882051.28	13681601.49	525875.17195	10460187.755	9548789.925	951292.9205	2208979.89	2597016.82	2371296.7485	1814607.66	1686709.7905	2387226.2135	2654620.173	2597528.1385	2517352.135	1875302.092	2236575.638	8917445.5135	10008828.3755	5121619.8735	6273860.674	13463866.815	16603887.055	564529.23295	798157.5134	829203.84895	618205.9633	597174.11645	765370.11355	549134.948	1085951.1405	966143.5436	889684.4157	536674.1885	652800.95465
Unknown 516	1071530.11195	626568.49325	1329408.1145	676063.95075	1437884.06	1328051.6705	819089.3255	1009653.3318	796455.2246	717457.28005	1356730.7455	1198935.0165	888859.3844	848484.7969	781322.4187	756019.84075	1205066.3074	628307.268	1037778.7745	965720.7247	1064519.81995	842853.6322	992292.07705	1169539.72	865534.52825	1098006.2625	1435657.5535	849729.9707	889458.19285	1057434.0095	583151.2647	887358.54345	936958.68705	815569.40145	615561.71415	843358.2324
Unknown 668	2158065.6155	3277865.968	2323925.0475	211105.6201	1173526.692	1634512.8175	1615830.3607	1416205.981	1831277.164	1630852.026	2729371.8095	2759472.8815	2116653.6875	2295659.2565	2255838.4345	2185534.945	1300988.576	1928800.1568	11857553.409	7803866.5705	6975780.7325	5669888.574	8303670.3945	8536884.6885	5466296.453	3763055.2196	9421902.0845	5798350.1945	5146802.827	7593716.4125	3798903.658	8847135.2135	9548677.392	7923533.9935	4363383.0785	5460378.179
Unknown 1316	1436661.3734	529847.888	407152.2075	104015.097565	187001.6515	173056.27235	95512.76359	506157.87685	247155.5507	204023.76825	221015.1199	225733.1647	523221.60995	639187.7937	251919.9139	316884.2347	161418.3485	256353.31225	1059020.7409	214425.836	227969.82665	373641.5712	396817.88515	879810.9911	401964.79	3426601.4762	697200.5759	321498.90115	560503.38645	1485545.70025	364388.5125	659802.5602	1650197.944	805291.2204	230572.7737	300641.99855
N-[5-(Butylamino)-1,3-dimethyl-2,4-dioxo-1,2,3,4-tetrahydropyrido[2,3-d]pyrimidin-6-yl]acetamide_2	388978.9255	798425.4629	526599.49735	959955.097705	292497.5168	290253.2006	209178.3363	422903.8992	617296.1658	437545.23885	328400.81305	335959.789	542811.6657	609608.78095	565476.57035	515943.01375	348696.37595	466233.714	361043.1763	765651.67015	694136.99805	622185.1085	741639.79195	685193.7454	242761.6064	702954.69065	1084209.751	253961.4323	152147.98265	518813.4221	152601.545095	712291.2024	933823.90815	7712774.07515	256842.8308	249050.5383
Unknown 1085	700261.79055	776333.28085	475991.4108	205816.9169	340993.18705	330065.7405	229027.33935	328277.3173	465745.7669	336664.7485	279277.1613	411995.91485	517895.26355	509334.5011	492502.77135	481116.3164	322839.22585	382925.11335	798169.3978	556534.39935	458547.1997	422202.5914	476956.9854	758823.1632	4139498.8575	5106113.0035	4854214.3975	2626234.0745	3045428.7645	5416456.0055	1400286.356	2431948.157	7621547.784	3023227.7405	2365866.3759	2921531.046
S-Adenosylhomocysteine	1802974.31	3333727.112	1879524.805	294276.9917	1331155.526	1478334.8385	921230.49905	4425018.3595	6355099.149	6982409.16	3476536.9605	3424491.1505	4775702.869	3644488.5135	3671872.673	3643819.0285	2982238.804	4333189.6865	1334495.04	1078012.533	521149.1873	669782.7716	1103272.2375	1587479.466	11425363.16	24889982.76	33317962.98	12693002.625	8443466.487	19339147.115	3174643.3172	15883931.295	19263929.21	19109829.26	9260176.6335	13503836.23
Unknown 246	28733227.51	42611393.435	25028794.685	2292080.6736	20523175.545	20034203.12	7478574.05675	34103814.58	43054015.045	43663078.805	25667286.575	24383525.775	49208234.17	51615890.285	45512378.685	47097910.04	28627079.54	37423081.555	19563709.295	18150862.965	13359566.98	14142472.85	16756857.995	19893088.495	17714221.995	24968982.46	24263718.585	16555033.66	15897789.305	22451360.635	12546585.857	30046107.28	29708883.965	14312384.564	15587212.07	19621371.86
Unknown 244	28733227.51	42611393.435	25028794.685	2320405.37295	20500386.75	20034203.12	7507920.82155	34103814.58	43054015.045	43663078.805	25667286.575	24383525.775	49208234.17	51702025.135	45512378.685	47226876.665	28726119.545	37423081.555	19563709.295	18150862.965	13359566.98	14142472.85	16756857.995	19893088.495	17759970.29	25030391.885	16880687.265	18247661.405	15871347.465	22451360.635	12520125.68	30039281.48	32971937.065	16349306.75	15621913.565	19621371.86
Unknown 411	10458967.802	18768081.765	9532464.2305	626073.93465	8590799.136	6830031.308	3305847.9623	15588884.88	21104957.105	20898323.84	11830934.135	9131790.426	20175049.12	24449667.315	23143877.545	19739272.94	13117524.63	18097521.61	3973729.326	4968662.828	2088660.688	3401040.042	5277447.1395	5327025.7125	4742505.656	9253492.498	12825899.78	6002695.8335	3838664.1535	8972826.0445	4494528.646	18068116.9	21375210.855	14173342.375	12124257.7115	4297379.9105
Unknown 385	3272507.363	2002638.598	2756854.214	1634273.3705	2364055.792	2470956.597	1366337.6335	2259269.024	2729929.907	2469106.661	2801429.04	2612262.675	2492379.8705	2458709.1205	1982561.4175	2417922.2895	3088991.1025	2810173.212	1795484.675	1743794.848	1571455.726	1659787.431	1729518.2465	1674454.641	1831679.665	1901872.7295	886143.3861	1712982.372	1807926.442	1600953.8326	2004836.963	2148814.5455	1980814.7825	1963243.0949	965181.2598	1707641.32
L-Leucylalanyl-L-proline_2	1811387.9975	3899454.041	2113345.8685	376998.75845	1811306.493	1903344.6805	633343.7832	3420270.344	3488736.5965	4037352.3555	2629624.6625	2653614.089	2198063.869	2292144.9915	2622991.6725	3282063.8435	2271985.6495	3221210.578	3841251.501	2640072.3355	1892838.713	1967507.775	3424164.4895	4791263.1095	1543912.3945	2867338.964	4713259.4505	1664285.7155	1639114.6475	2575725.741	768586.50185	2074098.921	3062598.792	3021240.59	1306303.8815	1960031.6815
Unknown 1256	451371.6352	1818946.9835	998244.28705	353841.807265	196286.5685	715463.48733	36758.8554	132335.3525	231911.2593	165835.002	614776.5908	138257.86947	146286.27015	161717.30865	158350.24775	153355.10615	110117.9182	1791278.62655	233282.1699	215000.04515	140075.1318	156945.46305	209167.70035	228689.2921	146421.78305	397734.83115	909285.1582	189246.08045	158916.04	254754.2686	226590.454	3370192.7685	1376980.637475	181240.1563	149770.82691	172998.5978
Unknown 1047	1567759.0765	2449745.501	1770329.548	492440.4245	1403584.462	1460924.66	794441.2877	2049853.7865	2499982.462	2316649.3885	1688637.417	1633292.569	2694302.069	2853971.191	2613843.5195	2589525.929	1854216.0785	2165354.19	1325442.0095	1216449.3365	1002270.7268	1111760.714	1233834.6465	1299385.7385	1129516.1	1320603.269	1481971.0495	1141973.6375	1070392.4975	1370496.4185	1081080.68745	2057395.6155	1988360.619	1704919.7105	1220428.978	1207321.757
MFCD03718009	72901.44774	101728.45526	83097.52976	64840.711725	72855.20503	71153.710335	60201.80307	78607.03979	88155.306855	88977.33226	68672.674745	70201.82227	92407.511365	103762.85835	96180.13413	88468.57255	73543.89197	80422.00753	160850.07325	150513.1499	93870.127775	102732.18995	121107.53805	183885.29035	120498.01583	351054.0429	13886525.635	273090.6396	162848.65495	7076661.855	77858.936325	186339.1153	339993.56505	347309.763	107274.75035	2683969.86315
2,2,6,6-Tetramethyl-4-piperidinol_1	4454812.199	5385946.506	1882649.801	1674599.935	1510414.499	1524049.7645	1308056.7355	1822786.276	2341637.398	2376003.7855	1495961.6725	3691006.028	2459866.2225	2719912.577	2430748.468	2483526.257	2642631.627	1891876.058	4086423.2915	3397097.4335	10897771.0435	10280573.605	8090187.5035	3960015.813	3091805.361	5118831.041	6906578.161	3785945.823	7785496.0255	4805711.8235	1456556.7685	2059559.925	2735552.305	3086698.744	3812357.041	3972532.4805
3-(5-amino-3-phenyl-1H-pyrazol-1-yl)-6-methyl-1,2,4-triazin-5-ol	1719154.526	3053588.129	1880936.272	304259.75115	1496980.4155	1545551.9055	346261.42245	1620934.155	2113517.268	2216010.09	1296852.8675	1333274.16	1919772.8715	2517088.0515	2195497.063	2293428.7255	1619411.7315	1960374.031	46309345.915	26639934.535	21606696.185	27069610.93	38994960.6	61988463.525	1776619.272	2870697.939	3689127.039	1971057.1815	1711722.6235	2688607.7675	919198.311	2037865.6035	2207811.8985	2228399.7955	1585795.908	2062157.248
N~2~-Acetyl-L-ornithine_2	3048043.8875	8019580.717	3749012.3575	265586.6426	3000244.761	2896125.679	557725.97095	4408371.1625	5702300.4555	6072656.111	3073876.849	3111594.281	4344989.5175	5450229.3205	6141171.3765	5084994.6635	3555142.05	4345079.3405	11342092.47	9502521.8415	4976126.1385	6747080.912	9793686.5155	13719046.155	6615678.1005	13611052.14	19366586.265	8283156.178	6399026.6785	11839620.985	2084103.91655	8996974.9055	11239300	8532416.4945	4163827.2665	7379423.37
Unknown 286	871345.06025	23207006.9285	8999844.6405	163829.8429	4922916.955	2139999.175	132399.225415	2964152.481	4198505.4845	1984537.3505	12286950.115	2434352.062	11100586.6335	19020081.775	3270174.738	2648239.503	1872026.6395	5230798.046	1690405.753	1372731.929	975161.8529	859476.57535	1668186.967	1728547.6465	1074772.78505	1565299.635	22928044.502	1113687.01445	690207.1025	1430478.285	449931.4229	4068168.0275	3159368.8065	1443765.5615	840514.23655	1069137.183
Unknown 431	1052469.05	2022052.668	13764052.5655	270460.8328	1037660.66	1044402.1675	567532.1688	1364415.822	1825354.0185	1592128.359	1216033.5825	1165348.9065	1635106.737	1770746.3945	1754519.718	1702222.882	1282829.5035	1549563.6585	6903044.879	4483553.877	4468970.4085	2414718.223	5013775.4	7906437.8655	904904.77375	1333149.685	1686312.466	974040.648	894727.1487	1313466.5305	917226.3107	2216121.986	2589691.2845	1544330.433	837277.5143	1072107.425
Unknown 1484	2074292.545	4989430.0985	2593739.3235	259990.3026	1872594.8365	1758577.726	642368.0209	2607875.253	4198665.3905	4180476.67	2258295.3525	1950247.6195	3593784.2555	4470251.9815	4306446.7345	4057371.881	2662758.055	3120419.2205	1732147.629	1551620.05	1134324.5365	1336934.72	1586440.4535	1938385.771	1073651.3219	1734342.322	2396243.6785	1335530.0515	1143199.125	1764954.013	500085.8875	1148373.5445	1065096.456	982180.9393	902033.68225	1305169.466
Unknown 939	1262612.293	1553378.4595	1635538.208	196857.5686	1596819.443	1628726.722	2964358.98405	2855849.5218	3387749.6092	8543841.1795	3167262.4305	3888878.7245	2090552.0648	432092.6216	3452491.8496	497588.23455	3983630.053	6302524.752	1494232.8085	903131.3416	589503.32195	635159.987	807356.3323	1788723.301	1780441.4715	3404788.157	4981966.9575	2077813.431	1699671.8585	3269132.2295	1150533.64345	2291097.842	3604950.6085	2765087.8125	1566878.558	2416887.4685
9-(3-Amino-3-deoxypentofuranosyl)-9H-purin-6-amine	358606.20685	2705054.61225	413962.8265	228456.2233	257430.5659	286384.276	215919.68545	270724.07125	400332.8119	313744.53595	289172.20365	243516.06175	345582.3957	282396.5391	356085.21025	407878.47765	298714.48035	300486.101	400208.98095	376501.11945	333575.56795	346445.16215	377575.23905	425379.4698	370951.5934	520790.9837	731527.18665	374656.28145	365171.95225	462870.43305	239817.3797	309090.6552	363980.1767	427896.34955	339014.2008	404527.80345
Unknown 887	65017.318825	85992.233355	70439.697635	56654.24359	62906.9606	65250.06478	52196.075825	68962.653675	81148.29162	82820.61101	64716.38125	62785.4684	80824.51793	86126.874895	89114.41817	88534.317245	64005.82397	70745.656795	122110.2162	117834.4444	92529.27442	98053.07909	127010.6032	131982.7654	110458.241665	169801.37755	196662.2388	142547.7994	106495.051	168374.92645	774605.13982	3539500.3847	10326917.935	3199588.903	94784.5731	119681.42675
phosphonoacetaldehyde_1	1854086.2775	2442999.98905	1798835.7865	279348.4616	593309.30045	1078974.9745	819006.2976	2125314.6569	7021642.4855	7394221.511	3394474.834	1847406.7929	1551400.92	1877541.0025	2412086.012	6767413.3299	4575252.8375	5009270.176	3543181.694	5574303.488	5258116.0365	6653122.314	7795864.981	3146665.288	4236267.7025	8034881.023	6076288.459	4258356.707	985141.0149	7048733.4215	1692892.43475	8819344.248	9951955.682	9546080.841	3367760.1895	5339979.096
Unknown 1123	790916.23035	1645722.6345	1365465.675	283260.7696	1004000.1043	918319.39295	372537.1704	775417.85915	770814.65215	642885.6771	900821.49035	701408.08005	1059411.07245	1302791.41915	970271.49475	988949.66665	972578.3525	1080123.72515	1914582.8575	2220518.4945	1315423.2295	1536791.7235	2012492.2935	2611860.419	6085964.885	7153359.545	6581189.6985	4465209.2135	2592144.962	4970268.609	2458286.66025	7192804.5135	7679647.6025	2748884.727	3522414.7085	4717294.8115
3-Oxatricyclo[20.8.0.0(7,16)]triaconta-1(22),7(16),9,13,23,29-hexaene_2	266280.40595	537145.0256	304132.20875	100313.74539	213700.29895	154449.2966	142333.0069	177090.7563	170814.07085	182884.26255	125935.3715	147779.0349	166012.5687	292218.2804	256001.27845	294161.37745	188036.6905	205754.65935	9694455.799	9535502.0485	7764592.8675	6599351.308	17166915.035	13526267.47	98898.33809	129067.1044	239964.70395	103144.146105	159938.20855	208075.47215	112213.070915	162929.15375	160885.1259	179677.74175	121009.71345	121510.76045
Unknown 1322	532157.3628	1007297.519	618095.0657	240047.2956	480403.5142	521332.55405	469196.19625	976459.8336	1340041.161	1185319.1155	728886.00645	720533.1448	1177186.804	1314093.936	1270620.152	1227107.2735	840812.4502	989779.8223	1607263.677	1543221.6645	1173539.652	1295109.8795	1554452.933	1815027.1365	1157232.0345	1764311.228	2268897.1885	1270580.009	1269105.113	1637704.794	563422.05055	1580268.6705	1845202.2385	1819251.206	908223.15595	1306154.1505
MFCD01849655	632706.3759	813558.7436	378813.5918	93850.55636	178497.9451	183783.61245	118148.017615	530224.774	662592.8431	782546.96845	417787.5659	344891.83315	558517.16505	629968.4912	742329.97735	788471.22555	388983.2313	530050.28465	461151.66635	420124.4265	278709.48855	301310.5654	380116.75755	506782.8134	354903.2763	591837.4191	708524.09125	371234.4871	297605.949	480993.48845	125747.86052	254704.96435	574622.80625	381956.8745	287502.7645	400138.5658
L-Cysteic acid	1421438.41075	3363513.801	1381495.392	223723.59265	1164341.0235	1426495.157	1214161.84225	5753829.4515	7236916.8755	7483469.1115	4129560.857	4137141.433	4494031.1705	5176393.2835	5195005.766	5065360.75	3831971.534	4857836.599	491842.28395	479744.97325	288223.68105	387883.18505	399100.6528	504115.74445	5467055.933	5661862.995	3633169.484	5930460.1245	4578302.032	7179963.2395	2222083.7102	2207807.1805	5517641.2485	8351333.2875	4326008.78	6600324.7885
Leucylproline_2	6076815.886	10667966.303	5645478.586	434103.5741	4835787.5545	4851583.3405	927778.4672	4556184.99	7465139.832	4708568.284	4459705.7925	3582008.1385	4288421.105	5139124.614	4866951.4665	4721945.364	3129145.5385	3804557.9935	5202118.1175	13211770.5535	7855851.928	7412565.224	6782071.288	7838868.0545	4636558.9015	6825552.908	9848747.3015	6824889.096	2994024.066	5429720.836	2615710.51065	925469.87645	6719132.2445	9690776.251	4459098.481	2982463.4355
Unknown 315	5131058.8425	9960615.1225	5544681.4615	1701214.2801	2648301.3635	2396783.5	2297669.7343	4168111.227	5470398.0625	8708564.529	2868854.1775	2669115.298	5822665.9175	6626581.9525	5837649.5195	5609326.7665	3421192.0155	3744500.6225	3486538.266	3878080.4745	2260201.3055	2277534.2415	3268324.051	3353881.729	4952578.266	7965364.17	9575511.285	4324446.958	3497383.101	6642874.0135	5492833.713	8342602.46755	14428476.64	17900345.835	4767360.3625	6248405.4925
Unknown 1109	435268.86885	716102.43435	1148026.048	225733.37775	1067118.5855	795345.07785	289776.8719	807047.1103	991215.07915	990783.513	529122.0757	501793.4759	638309.7513	731762.95805	1053062.0027	1459083.255	791548.05395	939254.11335	651842.09535	666280.68305	401246.0763	421814.14465	476216.4009	713903.04715	407938.64475	612277.04345	984307.0767	381783.1904	377533.5919	491029.92545	919207.3958	4664318.666	7577804.2845	1943215.8025	1915494.54725	472825.4828
Gabapentin_2	6423914.2665	10033959.636	11003079.625	2667525.963	5377405.311	4072154.41	2054195.114	3015896.0355	3076981.858	5520406.152	3130281.2255	3378066.972	1723783.5585	3737296.405	2819492.626	2297772.208	2025352.771	2893372.824	11458977.765	14499550.675	5983467.886	4918407.8455	7220345.8215	12951358.015	3747565.6295	5062995.7585	7101601.3825	16779797.986	3528528.2345	6460249.5405	9388163.754	6065390	6546350.9905	5432190.499	2991433.8885	3743508.198
Leucylproline_3	5199080.548	10667966.303	5021454.4305	280659.5353	3858436.8295	3644394.1145	901878.51675	4556184.99	7181504.337	4509401.455	4459705.7925	4082996.7315	4288421.105	5033116.578	4866951.4665	4097904.6615	3179745.7025	3804557.9935	3264039.771	11899187.366	6215530.0575	7412565.224	4184919.084	3765216.5085	1685089.4185	3970607.722	4580005.0875	5947536.766	1935150.891	2272175.336	2615710.51065	4449404.351	8782792.7785	6820369.7415	1012623.059	1494875.328
4-(4,6-Dimethoxy-2-pyrimidinyl)benzoic acid	2890654.855	3829145.714	2843833.0145	204003.4764	2234511.19	2057209.726	1550010.30835	6903682.895	8910436.006	8219743.6645	5287978.1815	5507382.4255	6834156.526	8897201.0505	9379535.793	8646387.13	6389186.1575	8030768.986	2217782.213	3286602.253	1875057.3585	1984058.5265	3244794.1465	4125098.446	4340522.413	6541874.7285	9007808.271	5011674.513	6069876.7405	966465.91855	1857172.7315	5383805.1155	6493059.33	6755611.344	3233777.8665	3138176.50385
nicotianamine_3	528140.17565	1086221.6375	418207.42075	53629.677025	512737.0007	109627.10353	57771.523125	204055.3908	396610.57105	408862.0187	115020.5463	164392.01485	625916.5693	3215102.20215	546869.5792	546611.27105	921224.52995	321089.6789	1394461.1008	253474.29305	148477.50635	253026.623	918330.4068	1430500.91965	232734.14265	1931318.5744	500134.17545	191919.0196	151514.2001	1729791.2041	124184.660535	424070.4967	2432057.57135	1994422.56895	1045073.06115	1191717.779
thr-phe	3147893.064	7640754.08	3631394.062	197889.0432	2499063.9915	2326609.2715	286488.685195	2282028.9445	3687362.8585	3177417.569	2161186.6515	1617676.253	1357312.6995	2376186.054	2309744.7365	2566172.09	1287916.3705	1884535.5795	3950034.4725	3447172.983	1383100.074	1973500.862	3551722.8115	4139620.468	1026866.22	2510650.734	3376620.7435	1369726.9975	1638699.069	2295097.6545	453687.6157	1799053.866	2568059.0385	1337624.4582	1010186.9321	1468592.5275
Eucalyptol	204496.30715	707838.38275	173139.97725	109821.05963	138289.86018	166748.79905	92953.69459	174988.53575	242887.57315	509647.1193	115001.044515	171652.36175	190813.71475	212405.51845	288305.067	294153.79775	125972.54265	130143.2935	521461.997	4517118.98865	294108.09115	503139.6182	390079.8803	544556.79135	320539.3428	643181.54765	1070147.858	352033.1441	320708.34725	570075.72695	244766.16325	516577.6567	835121.41115	481310.5857	656104.2736	425730.9911
Unknown 312	2827012.5035	20686722.222	2723067.4215	72429.83577	1145256.15175	1216108.7305	8389601.77139	2646152.6075	4113295.491	2700523.9445	1425916.196	1008804.31015	4206310.994	4581393.5625	3593152.3375	2539400.7075	857305.2962	1798278.461	4546272.3165	2342984.1435	667385.64875	589183.14915	1930006.4145	1748560.2435	567205.1907	588043.45935	496378.90395	614540.4334	1078853.0468	2431176.198	5239464.18065	2540880.2145	4610576.757	1930161.5535	961172.8963	612365.69645
Unknown 579	1671597.506	6166998.099	4631851.7685	313073.3459	817832.4011	799231.47385	1777467.7615	1346169.41925	2074953.9995	1104785.745	724194.34255	758177.94605	1711062.408	2541196.6755	2603813.8635	2338169.633	1114667.51225	2051821.541	3046681.6215	3119276.4565	1759906.7055	1844218.2485	2238493.1915	2839783.004	10156903.4605	13919254.0255	15361216.75	8197170.7865	4984265.018	13614547.955	3821377.07785	14572457.26	15154861.91	11714914.1015	3663786.4465	8225258.8465
N-(3,4-Dihydroxyphenyl)glutamine	3978904.2685	5062894.946	1857914.8725	174832.95755	617218.23405	2290146.693	213561.26545	803766.44285	1449798.053	1787277.6795	719691.7432	594168.1838	1148806.948	1216611.431	1180994.095	1085868.86115	636878.0135	926125.244	12410210.89	14346763.85	8737185.647	8356192.2875	13249619.78	20543559.12	763720.26355	1145803.0075	1460570.8775	932114.27775	566281.1333	1091313.561	459890.6547	1687754.476	2686638.7685	2272074.227	875251.0124	939104.39465
CP-673451	6043148.42	4931927.0005	2348856.7675	112175.42961	1467912.6085	1865296.638	491045.65709	1363746.0915	1959404.161	1474473.9345	1095578.616	3147127.4105	3340465.2885	2466811.9605	2215152.8535	2455498.1295	1161657.261	1436726.2615	2768735.1245	1954072.5665	1815508.082	1249410.6285	1656418.7295	3196881.337	1148060.2425	1300056.836	3423551.705	2117085.4395	3080071.879	1698945.348	2651676.74365	1042379.2005	1118781.9505	4213888.173	1244955.1865	1375225.944
MFCD06804671_2	2116344.4615	2789424.791	1471082.4075	134204.0662	1065262.403	1099175.548	212696.6081	861941.7649	1129471.86305	1156609.9468	546430.3355	602788.2785	512041.91005	4983091.89	1197969.1605	1247120.0091	973310.5145	1022026.0936	13791359.759	5671509.244	979401.09685	1162217.566	11914797.4195	2652822.589	1194315.318	3199348.6205	19321051.1685	1640996.9875	1225640.697	7101961.8205	417068.9668	2153969.3735	2695499.185	2953757.8945	8660922.669	1654812.476
MFCD03939912_4	756824.4542	1326247.328	834807.2111	197862.1841	595430.01395	626941.5893	434691.7989	1054525.7495	1344626.775	1304821.4195	820070.4158	803526.75455	1619360.86	1638252.1905	1468956.508	1438020.935	1011791.295	1256679.1475	1890655.103	1815809.026	1330004.8075	1530315.988	1742874.7305	3973892.478	2887403.75225	10146450.049	15857609.2	5108803.679	1596979.9995	6233066.8225	1264046.592935	6821839.667	8550778.5655	7260040.658	4260325.718	5564384.622
Unknown 349	6067108.2555	9460911.026	6307372.968	789106.81025	5061377.7435	2958209.1135	4024865.29705	17191709.1	20437456.33	20694078.15	11061569.565	11770191.055	21115389.325	33111308.825	14969128.2115	27284530.38	18710408.99	21979471.04	1635244.611	1247534.149	2249197.9742	905979.79775	1270406.2795	3949847.2725	1478840.5755	4640314.424	8306360.7135	1945135.6622	606310.70135	293512.0478	2691314.8345	1345995.61165	2305055.651	6142201.7015	3467402.6795	475541.37505
Unknown 813	1760950.637	6372125.391	2735337.488	514898.91045	1532982.134	1993531.598	1750139.16475	4585333.2945	8228571.761	2563535.688	3008017.37	2581465.9085	9290151.5945	6064056.957	8130291.1355	6153955.1295	4708634.0925	4712916.128	1666396.8275	1085584.5985	920732.3332	747916.0145	917887.81075	1676458.88	1459636.6375	2799094.9175	3991081.9345	1826266.7245	1687766.0485	2508074.396	1374878.987	2407390.6305	2783655.097	3484034.5505	1289801.128	1839795.435
ILK_3	7434597.542	18047399.51	6235856.543	533748.0318	4647389.434	4521803.228	524071.01315	6336205.4085	11427940.145	10500447.2215	5446410.483	4832573.0905	6263877.8035	8275950.4135	6433484.286	7195387.4285	5298689.0195	5182687.2625	3118873.9635	2901232.2705	1983278.9135	2274601.4235	2624746.5815	3358273.1215	3020372.556	4856357.506	6612502.569	3360676.9155	2831443.9425	4535591.0655	1210924.0035	2789908.4115	3496782.05	3570782.2035	2928245.119	3549051.789
Marimastat_2	7908215.9095	13215582.58	7296225.3575	338309.30005	5591463.4465	5068650.3065	684969.46365	6604951.179	10699301.95	10640544.677	5687519.672	6066395.2675	8798846.5385	9117602.5955	7903214.878	8271308.6985	5601335.4105	6048432.9375	10736802.31	6691169.4695	3498296.5045	5293685.868	5846970.2465	8751167.4475	2523699.559	5156053.0035	5767067.462	3437781.7945	3527533.222	4243212.4995	748632.18355	3403213.2375	4733932.007	3496727.6955	1522019.41	2664795.516
Unknown 317	532152.4052	1194362.661	863116.39675	187419.10595	684311.44065	712267.4025	385927.59155	999397.21175	1218855.4705	1129472.236	823287.7573	796304.6196	1313595.142	1391441.121	1274367.929	1262511.995	904014.9065	1055708.9265	604465.0777	576594.94685	488652.69145	542034.05405	566619.4426	595869.5594	545538.14295	631075.04075	9022440.241	545364.0315	506572.5825	658471.60255	270257.83785	618396.69585	351073.413	13559391.7395	1634483.1295	588624.4208
Unknown 1327	645042.23275	1007928.6612	728388.2716	151742.9916	577493.8692	601086.04605	325686.23704	843396.3374	1028598.26695	953167.30505	694776.68225	672005.4766	1108549.552	1174244.166	1075445.51	1065440.2275	762902.72985	890918.0768	510111.12155	486591.37785	412376.4659	457425.2665	478172.99965	502857.3204	460382.38475	532567.40335	714517.0135	460235.4512	427499.1521	555687.4997	444802.20895	822413.25995	780179.90605	2624817.7611	502135.9751	496743.11145
Unknown 1188	747200.3396	1167558.6495	843746.2484	176806.4174	668954.05185	696282.623	377266.56419	976968.6354	1191501.789	1104124.502	804811.4474	778433.8681	1284115.3025	1360214.254	1245768.431	1234178.569	883726.9095	1032016.5965	590899.60925	563654.9428	477686.29665	529869.6692	553903.3099	582496.9925	533295.119	616912.3888	3650874.8715	533124.9149	495204.02765	643694.11405	515247.44385	952662.3777	903740.3463	4111530.5623	691874.88615	575414.45005
Unknown 950	440321.31345	1078265.4325	808449.0776	168421.8244	640969.11505	667154.42635	361210.02996	936098.2564	1113591.4925	1057934.7015	771143.07	745868.96695	1230395.79	1303311.228	1193653.1165	1182548.103	846757.1929	988843.3485	566179.99185	538190.98685	433966.4295	507703.1704	505399.42495	551534.21245	477676.42975	584164.03445	4806215.504	479732.7154	467241.7299	567948.55165	493692.64935	488548.061	516618.4742	5685654.128	800748.8004	518011.59325
Unknown 1481	946067.59905	1424852.721	1068309.1875	222557.7186	846996.07335	881598.1397	477676.00425	1236988.6925	1471533.651	2482786.1295	1110122.366	1070580.0197	4243560.24	3881821.5155	3075954.1075	2849299.3065	2000692.4765	1976043.1965	748167.4525	711181.93045	573456.4321	670894.40295	667850.16375	728814.07435	631216.1551	771932.11305	824902.284	633933.3935	617427.42555	750504.4811	652380.47455	1129168.3155	1078333.2965	974689.76825	664503.7183	684516.2663
tert-Butyl hydrazodiformate_3	1550716.3789	8432755.4295	2489042.219	137832.6907	1303934.7823	1763439.282	191128.801	1521891.8946	2155990.34365	2207111.199	1002002.1265	901225.2947	2394913.887	1316474.7195	1309381.9845	1919572.9435	1013583.0927	1363134.858	4081237.7705	4073886.7035	2088992.635	3432174.037	3742750.5185	3492128.703	547516.03275	4202938.2215	2524296.7455	1203728.913	1115701.9405	2481050.038	216616.7412	1429719.16975	1878340.365	2178563.3345	606091.85265	804109.87915
Unknown 280	3585268.49	14300108.2	6438060.7845	569712.601235	5475551.5745	4490072.182	3178050.5293	20144225.405	31877808.735	20273190.02	10963569.39	8780077.456	20018458.61	24016483.435	23061272.965	29005872.81	14149040.9	17273559.435	4831813.2105	5478538.0715	2484456.725	3315801.2675	4688366.392	6068069.0045	5125183.0345	9890843.4905	11724894.672	4316455.353	2781909.1565	8986680.266	4187380.78	18065593.32	21401132.59	12411926.895	9999450.0565	8640736.3505
(3S)-3-{(Z)-[(3S)-3-{(Z)-[(3R)-3-Amino-1-hydroxy-4-methylpentylidene]amino}-1-hydroxybutylidene]amino}-5-methylhexanoic acid	5629206.4555	15860373.95	7312077.907	290674.3243	5352147.7995	4771215.6065	792742.14685	5775347.609	10016403.325	10687614.05	5336469.3615	4472490.8145	6427386.5145	8430520.0865	7537837.104	7134595.882	4112473.203	4937888.042	6313516.34	5080974.867	2160162.855	2937294.0165	5235293.648	6207610.625	1937315.1015	4388855.8075	6626917.182	3411375.5795	2174520.6655	4552074.753	589240.4631	2234998.906	3394704.6085	3181021.953	968063.1752	2908291.692
Unknown 914	1579147.6665	8938466.333	3672496.375	297911.79615	1814600.134	2104481.1935	510778.74055	2710938.563	6378108.455	3503608.357	847736.8915	785127.9726	3636893.784	4415272.0265	2954361.4565	3435629.291	1447366.094	2134868.933	1314386.20575	884206.8267	569494.09995	609724.5782	791944.9006	1750584.7365	2044523.6305	4209847.515	6159948.945	2278284.388	1926256.2415	4176212.7415	705762.83835	2613012.519	3716937.4225	2170246.4005	1985340.634	2939583.177
Unknown 1522	757201.93325	1104592.6242	915840.98915	42913.189375	478135.3656	906288.62195	346406.155545	2006735.88105	1245824.3396	3064103.1695	1029445.329	952244.11215	617976.00605	1129106.9665	1456777.6975	980009.2427	627369.19715	1493016.967	462588.44845	416213.3385	484517.20205	947609.5539	513597.6212	516313.34285	392092.8556	628786.9847	3220272.946	460101.13075	320650.33475	685097.9898	789006.36795	1888928.797	2750077.222	1683274.1235	542467.63605	1355669.19495
Prolinamide	2085353.023	5078736.777	2103974.0855	287278.8544	1361996.4145	1556647.925	789097.5525	4748445.4665	7076821.7425	7546442.4825	3874379.019	3911791.344	4192284.806	5405551.316	5446039.919	6034554.9985	4051761.269	5526350.6365	3382564.3595	3123892.5605	348199.0325	352408.16865	2842729.4035	3828145.627	355074.548	5588006.3175	8979029.828	1916879.44695	353786.24895	5252216.556	839932.3663	3849620.398	3323860.764	2831672.1685	2391027.8215	379868.00465
Unknown 82	187031855.8	113064500.75	97997928.865	387339.31755	122995655.2	135716820.8	2179644.18285	71844654.84	60143179.86	99293897.535	65540760.685	91575857.15	127712964.9	105286122.57	125496169.65	137854443	122559301.95	102386418.415	108665918.4	100388284.66	126863284.3	120591752.6	116614390.8	53288825.473	120926591	82659676.11	39038246.19	110673516.9	118108603.4	55811846.53	154567501.25	76278429.955	82941560.105	103439184.15	119660782.55	102133899.55
Unknown 970	433537.42085	969571.3313	3630865.10055	125331.29825	882989.04765	1973995.65855	635104.13515	426107.0503	922132.9713	691270.13535	329720.32765	2099468.49655	3768964.597	4389042.3475	446300.72235	3293425.7025	300531.8456	1760098.8366	1417843.167	1279123.156	873781.78585	849768.93205	1519005.6045	5157096.909	1020364.924	1436250.225	4531529.6175	973322.7526	935782.02575	1737276.001	299521.47135	745868.0074	1643009.8335	1545828.55735	722114.5728	1722140.108
3-DECYLOXOLANE-2,5-DIONE_1	2552238.93925	377563.3693	1033551.35065	550327.2404	8359766.1047	288185.8069	339381.54565	161429.62915	175364.0947	175605.3685	164235.55035	112702.620605	1097788.3525	2440248.75195	193914.5888	189537.30365	146959.24705	788194.9774	346648.88945	264714.64355	193362.06805	194009.49155	267867.2611	780311.7387	167147.97605	265739.8938	352265.246	169053.1161	198962.40045	282085.9067	182886.2754	140925.12455	252400.01635	157716.9326	166599.6668	210947.52705
Unknown 1138	144046.17183	337851.2727	253567.64065	52658.25143	186443.30815	151097.71725	40345.522165	186659.31565	218367.47875	122841.41482	155983.81825	130251.82195	230527.1192	279751.7029	231782.8985	202483.1225	224972.60345	231063.86295	230288.90795	129186.17435	99313.952575	114654.7414	115141.645435	217190.04365	2053297.42	3947693.7805	6340001.135	2510355.807	3014612.413	2930621.253	780149.299	3288046.66	3387312.2695	2837687.9835	1282540.71775	3176936.2135
4-Methyl-N-methylbuphedrone	3746094.398	7977748.582	4701079.445	356491.951	2658822.8535	1945080.7305	471190.3482	1573182.102	2174440.007	2136580.3395	1275262.137	1369948.812	2061996.156	2095385.6095	2018275.005	2020960.243	1447133.76	1819032.164	13702176.058	13168739.925	5164912.5965	5754649.2325	11564868.12	15142446.9995	1021434.28115	1393169.7475	2023699.0125	1020859.4808	725531.18785	1823302.0095	611159.87305	1549523.9095	2106853.909	2863622.527	842255.4744	1058160.8965
Unknown 898	1159024.2345	2013109.7005	695070.7391	532745.8107	571107.854	537150.07895	593323.56415	529943.26785	1125101.833	1330835.086	564695.31245	569282.1159	862316.31475	907510.11095	839917.5631	838326.60505	591398.92735	714141.3768	1118717.687	1007060.421	852189.0006	892441.97725	1035580.5455	1153092.8605	799134.814	1149997.6305	1503131.929	899048.38405	551983.5387	1076664.4605	447118.5396	910723.547	2591332.738	2191474.491	844202.2906	905790.53305
Unknown 872	324309.1633	502475.38875	359844.7569	190977.82595	266571.7718	273256.82985	217573.1996	421890.5546	478076.63465	530973.185	367656.24195	374553.5071	381267.19235	442120.2245	439645.2642	465325.19215	389128.46955	449129.6492	2974229.886	4908607.6085	3872884.63435	6934347.93	5458502.344	2353482.483	3817671.917	542013.38255	811056.2706	2851793.871	2964226.473	3367247.589	313961.58915	811388.20555	1026830.497	818306.11425	976402.04835	3177835.4185
Unknown 648	1671597.506	2563231.859	1517310.9385	259333.14345	817832.4011	1025163.8995	1696335.80295	2049532.7555	1670473.3335	1104785.745	773020.1512	2381437.8139	1918070.7825	2185107.1265	2016718.766	2205063.921	1103887.316	1736986.148	1516688.9605	1836901.6772	1581014.22335	1180245.0185	1732479.2887	1239278.97055	6182128.1685	11265432.54	13721134.905	2953317.3773	4463472.4065	7525582.235	8424736.7273	7520427.9645	9788829.6715	7919685.844	3169535.908	3419409.3895
?-Lactose_4	1419764.90785	5264194.102	3294548.001	384055.8302	4015665.2465	3843256.043	1993476.3202	7121950.535	7820248.3945	6646017.4715	4079740.5055	2970582.5565	13174563.845	9878368.795	10151291.9615	10644087.16	7001679.7035	9739042.0515	1248216.58375	599040.6338	1087749.48885	723664.58575	515284.4386	2879520.175	4321994.979	7827847.3135	10794286.41	4139121.0545	3262254.328	6470473.4475	2168421.516	5279442.2655	9212302.677	6803879.5815	3263148.5265	4083899.8105
5-(Azidomethyl)-2,2,2',2'-tetramethyl-4,4'-bi-1,3-dioxolane_5	7106101.03205	719604.98225	471764.53755	270158.36715	5260004.6144	349214.1688	421972.29665	30425482.15535	842625.2404	792771.72325	38973811.325	445358.2607	524880.4895	596647.51045	592938.8528	581633.5539	529116.47005	730609.2503	494185.9203	440951.0033	364514.89155	402328.76945	403399.22755	512034.26115	535105.67405	727816.5986	1020148.9455	540635.59485	447988.925	638719.3671	292282.77285	449126.20885	486291.62805	447903.0185	469403.87205	580108.776
Unknown 1050	2286435.4945	3013855.9155	821075.17615	353284.00025	407905.05	371694.25475	236419.40375	748477.6672	1094698.991	1102191.0365	457871.509	489862.31435	1263262.2405	1295538.5405	1259319.4535	1243635.301	715603.41045	825538.27675	6015359.803	5782941.473	2426059.12815	6438129.872	6967438.5135	8107742.006	773972.934	990593.7374	1421729.5605	624637.2272	573087.26565	1069464.3015	242593.21105	398844.77265	427315.6427	731674.1806	807560.8993	919833.72765
lys-leu_4	3599289.903	5449407.1495	2336187.1385	416523.28055	2957188.5005	3804859.8005	269234.23295	2644031.3665	4061150.646	5235246.4035	1993469.957	1808991.9425	866841.58635	5122541.903	6494074.017	8353144.276	2752567.917	3819241.205	461034.00345	432873.42575	332196.1914	362047.65205	419446.36775	509240.04045	786000.3405	3425062.2855	4176653.71965	242024.41375	471353.2243	2511329.578	287343.65155	2243218.0275	4085097.639	1181153.449	1067197.8641	826437.75465
MFCD00026548	1779284.097	2025556.894	1211119.3645	439110.6468	757596.22855	1183860.99395	2830497.2935	741523.41275	1370323.13	792092.1415	588728.70225	1782790.3255	1103403.3165	1101693.661	1120850.3485	1144360.5305	768385.5693	813262.2076	1682576.6615	1217251.0925	1097327.6067	911589.18525	1045407.3255	2360426.912	1668154.468	2942604.446	3866533.111	1890062.666	1746723.824	2527444.6605	1285452.9727	2550432.667	3164882.704	2852271.515	1141301.802	1670833.6705
Unknown 1128	1671744.9765	2129210.761	1169688.06145	101540.2936	1054702.002	1842556.4715	102764.04894	1342351.84795	1959860.2385	1766745.6545	1173412.87355	1277321.533	2228722.004	1415481.8427	2707970.56	2506105.462	1865445.52	1246240.1162	3357853.233	3118354.8015	1341989.636	1904648.789	2487222.8705	3477595.353	2083196.0675	4371749.5335	7188646.8655	2438641.176	1749186.4685	4108582.646	246177.4896	516725.57015	1086677.3229	2192803.2295	1670900.1075	2819484.7675
Unknown 858	144162.45635	688717.5191	282671.161415	139158.465935	308092.28925	2047177.4735	1232403.570305	543481.501	559870.41595	263166.7909	225479.9602	111862.717015	959361.01585	402693.19345	935060.13935	627565.5538	367786.47305	479394.5542	133002.76795	1285902.671615	67198.7421	242360.507555	189114.81535	178555.4905	380185.0064	1238335.27095	7350477.502	2376524.3035	1390502.572	2536027.97065	1461373.73928	4626484.286	2047673.9865	1964138.09835	1056454.21225	1238461.7696
Unknown 568	653908.21105	1369132.157	614778.679	1653497.12624	467396.2564	349967.2335	7606258.1355	318058.81975	332450.6432	347731.12965	293443.98125	328264.46175	348728.59505	612157.01685	588930.02825	497549.47585	383136.65585	9315968.8679	1024415.1435	538491.2007	399975.37385	319098.70765	433789.53405	943287.1409	188745.4359	253569.8779	570463.3578	211073.5158	345249.019	434267.86	297012.81745	372488.39515	294868.23805	390246.98075	270806.88215	253784.4752
Unknown 1462	1061797.88945	410577.5107	247639.69635	68576.475865	223371.2843	268267.8741	120365.003035	226839.80605	350328.9805	349025.9874	222447.6079	261007.13465	446337.4927	326129.29145	301448.40205	270123.1793	2967431.2789	324304.7671	212106.8755	152725.3331	329489.7996	303961.97725	150616.5167	306919.88525	209316.14405	193974.7463	877763.18035	415358.17035	453981.4578	593911.51415	422788.058865	1143695.8903	1328422.9885	967049.0113	141254.4588	127775.6623
Unknown 488	6679701.1975	6002471.6705	6553807.6862	5540613.77645	5832976.70595	4601325.26675	5608206.0335	7605820.957	5807587.991	6784246.9635	11802358.5	9464530.7585	10693950.865	9217053.3115	10363651.68	7685778.155	10464846.865	7751205.8145	613219.4471	3777891.20765	411447.59395	2371731.4234	4242230.38575	2741216.3501	3664654.969	626554.15765	894048.2894	372569.7484	4285562.59995	509327.12485	379304.7619	5507039.954	4236131.5455	1371766.0976	13347948.885	478789.52675
Unknown 1011	5448911.0825	8782791.8025	4437807.0935	413731.2958	3671075.17	2291200.9125	1144296.4171	4732077.596	4848405.704	6393795.779	3670458.1685	3777482.7605	4846576.1735	7885211.342	6101797.3275	5515449.657	3749607.986	7249598.2875	4108145.4435	3620384.058	2385919.13	2918264.623	3171188.5185	2623780.3578	1230057.5686	2991393.8525	4362031.8395	832873.7749	1644211.273	2931686.368	1219963.3184	3162029.1975	3420129.5305	2779276.4795	1800602.1905	1737517.72545
Unknown 764	1337467.682	2566121.6745	696114.53665	321009.31825	818751.93545	413386.2242	528371.8659	1032590.8465	1547109.858	1932240.6435	562855.8015	592306.4281	2365233.1345	2088862.7055	2529534.804	2300841.4695	1312459.583	1109570.79215	5106434.0235	2412199.0015	1926844.191	4811400.0265	3743916.595	5186467.303	4277000.2785	9128742.941	10369455.667	1840871.1625	3079339.946	6982527.2585	1433842.045	5323262.0725	3886725.7345	8557186.497	992025.5232	1356479.2322
(4-Bromo-2-fluorophenyl)(iodo)zinc	644497.8601	1204058.9275	904657.99855	240931.58415	717247.19935	467986.85435	188794.8531	1047497.9795	1246113.675	1179614.446	862912.4154	834630.5853	1376818.1865	1458410.8755	1335702.977	1323276.4185	947524.94455	1106519.964	598924.0317	567191.68565	476602.0926	557585.0346	559954.15545	600482.08305	523167.84195	602400.01475	8892605.0565	536822.974	504267.0923	607414.434	552444.20015	562683.66415	688025.8941	11907915.7165	1565926.0245	554105.67
Unknown 934	3108691.662	3957037.3085	2734266.5525	738049.94095	2497287.708	3232985.5045	1355516.83685	3641219.1395	4131281.1245	3549020.995	2581496.131	2416391.7445	8705040.1025	4938656.416	5037780.8925	4196830.7475	2889149.8955	2814824.1045	2484098.818	450684.3781	1836545.1095	1084059.84645	1643647.1572	547801.7355	1090569.1455	2858175.193	3559417.9305	1247200.946	1603417.737	950970.1682	1350315.1123	2224199.636	2287097.729	1051800.40885	2654447.201	2037579.9595
1,3,16-Trioxa-6,8,11,13-tetraazacyclononadecane-7,12-dione	1978665.6585	2580809.037	1928540.1895	178436.1222	1175829.9735	1567776.5155	448303.06235	3607874.2125	3167848.4975	1275215.506	2158810.456	1911560.11055	1794166.66055	2356451.85175	3369156.8055	2425436.96595	2140653.604	2008091.28925	2699220.9155	3239468.78	1642051.5805	2719901.883	2507816.872	2515863.586	5374243.836	9277291.976	4360803.8615	3177017.0225	2762257.7525	3644132.6685	1360017.79765	3047918.0675	5514014.1305	8574388.012	4093071.796	2264166.3515

## Sheet: LpWTvsNI 6 h p.i. VIP > 1
Name	VIP
DL-Carbidopa	2.0742
AICA ribonucleotide	2.0554
Manidipine	2.0536
Unknown 20	2.0333
Unknown 1338	2.0306
4-(4,6-Dimethoxy-2-pyrimidinyl)benzoic acid	2.0272
Homocitrulline_1	2.0212
4-methyl-2H,3H,4H-pyrido[3,2-b][1,4]oxazine-7-carboxylic acid	2.0114
Acetylarginine_1	2.0064
Unknown 655	1.9902
L-Cysteic acid	1.9787
?-Aspartylphenylalanine_1	1.9719
5-Oxoprolyltyrosinamide	1.9677
MFCD03110473	1.9674
?-Lactose_4	1.9522
Unknown 1513	1.9322
Unknown 349	1.9308
Unknown 270	1.9285
Unknown 1472	1.9188
Unknown 77	1.9185
Unknown 706	1.9178
Unknown 205	1.9158
5-{[(4-Methyl-1-piperidinyl)acetyl]amino}-2-phenyl-2H-1,2,3-triazole-4-carboxamide	1.9
(5Z)-2,2,4,4-Tetramethyl-5-(1-nitrosoethylidene)-1,3-imidazolidinediol	1.8992
Unknown 666	1.8956
Unknown 401	1.8917
Allopurinol_4	1.8871
Unknown 488	1.8809
MFCD00091900	1.8778
Inosine-5'-monophosphate (IMP)	1.876
Unknown 280	1.8753
4-(1-piperazinylcarbonyl)morpholine_1	1.8749
Formylisoglutamine	1.8638
Acetyl-?-methylcholine	1.8547
Unknown 147	1.8532
MFCD18378089_1	1.8495
Unknown 1481	1.8446
Unknown 18	1.8421
Ornithine_1	1.8397
Pilocarpine	1.8358
2-palmitoyl-sn-glycero-3-phosphocholine	1.8344
3-tert-Butoxycarbonylamino-5-methyl-hexanoic acid	1.8325
Unknown 94	1.8272
Unknown 101	1.8221
Unknown 1459	1.8211
Unknown 92	1.8185
Cyclopropyl{(3S)-3-[5-(2-methyl-2-propanyl)-1,3,4-oxadiazol-2-yl]-1-pyrrolidinyl}methanone_2	1.8043
Unknown 941	1.8031
Ethyl 1-(4-amino-1,2,5-oxadiazol-3-yl)-5-{[benzyl(methyl)amino]methyl}-1H-1,2,3-triazole-4-carboxylate	1.7959
Unknown 402	1.7908
3-{[(2E)-4-Methoxy-4-oxo-2-butenoyl]amino}-L-alanyl-L-leucine	1.7874
3-Isobutyl-3-(1H-pyrrol-2-yl)hexahydropyrrolo[1,2-a]pyrazine-1,4-dione	1.7845
Dipropylene glycol dimethyl ether	1.7814
S-Adenosylhomocysteine	1.7804
Unknown 1322	1.7776
Unknown 1450	1.7707
Unknown 423	1.7705
Indolizine_1	1.7293
2-Chloro-8-cyclopentyl-5-methyl-8H-pyrido[2,3-d]pyrimidin-7-one	1.7284
Prolinamide	1.725
Ethyl N-acetyl-2-(5H-tetrazol-5-yl)leucinate	1.7199
Unknown 10	1.7192
(5R,11S,12S,13S,14S)-3-Amino-14-(hydroxymethyl)-8,10-dioxa-2,4-diazatetracyclo[7.3.1.1~7,11~.0~1,6~]tetradec-3-ene-5,9,12,13,14-pentol_3	1.7074
Acetophenone_2	1.6971
Unknown 475	1.6937
MFCD03939912_4	1.673
Unknown 513	1.6728
Unknown 1538	1.6725
N,N'-1,2-Ethanediylbis[2-(vinylsulfonyl)acetamide]_1	1.6722
Unknown 167	1.6684
(Ac)2-L-Lys-D-Ala	1.6606
Unknown 778	1.6487
Unknown 411	1.6459
Unknown 405	1.6429
Unknown 1142	1.6366
Unknown 813	1.6293
N-[5-(Butylamino)-1,3-dimethyl-2,4-dioxo-1,2,3,4-tetrahydropyrido[2,3-d]pyrimidin-6-yl]acetamide_1	1.6276
Unknown 445	1.6254
(4-Bromo-2-fluorophenyl)(iodo)zinc	1.6242
Stearyldiethanolamine_1	1.6186
N6-Me-Adenosine	1.6019
1-tert-Butyl-2-methylpiperazin-1,2-dicarboxylat_5	1.6007
Unknown 491	1.5932
MFCD01079561	1.5924
Unknown 950	1.5878
C20 sphinganine	1.5861
2-(Isocyanatomethyl)tetrahydrofuran	1.5797
MFCD00023335	1.5777
Creatinine_1	1.5726
Unknown 572	1.557
Unknown 317	1.5545
Crotonic acid_1	1.5415
Unknown 1149	1.5317
Unknown 761	1.5312
?-Aminobutyric acid (GABA)	1.5305
Unknown 1095	1.5292
Unknown 244	1.5289
Unknown 1047	1.527
Unknown 45	1.5267
Unknown 246	1.5264
2,6-Diamino-4-hexenoic acid_3	1.5243
Unknown 1188	1.5075
Unknown 1353	1.5075
Unknown 1327	1.5072
Unknown 1451	1.5065
Unknown 1015	1.5047
Unknown 105	1.5045
Unknown 146	1.4952
Unknown 847	1.4885
Unknown 1523	1.4824
Unknown 219	1.4771
Gabapentin_2	1.471
Diethoxy(oxo)phosphonium	1.4675
Unknown 47	1.4629
4-Guanidinobutyric acid	1.4537
4-Amino-3-(methylsulfanyl)thieno[2,3-c][1,2]thiazole-5-carboxamide	1.4449
Crotonic acid_2	1.4417
MFCD00134195	1.4365
Allopurinol_1	1.4325
Unknown 1124	1.4214
Unknown 55	1.4153
Unknown 123	1.4136
2-Deoxy-scyllo-inosose	1.4056
Unknown 591	1.4039
Unknown 327	1.3928
N2-Dimethylguanosine	1.3859
D-Glucosamine 6-phosphate	1.3831
N(6)-OH-Me-Adenosine_1	1.3827
phosphonoacetaldehyde_1	1.376
Choline_2	1.3757
Creatine_3	1.3726
MFCD03224255	1.3698
Unknown 988	1.3512
Unknown 1321	1.3442
Unknown 686	1.3442
Unknown 708	1.3401
2-arachidonyl-sn-glycero-3-phosphoethanolamine_1	1.3297
Selsun_3	1.3283
Unknown 779	1.3232
Unknown 720	1.3182
Unknown 751	1.3145
L-alpha-Glutamyl-N~5~-(diaminomethylene)-L-ornithine_3	1.3119
Unknown 872	1.3039
g-Butyrobetaine_2	1.2995
Unknown 1433	1.2992
Unknown 197	1.2823
Unknown 1017	1.2772
tin(ii) hydride	1.2741
Unknown 448	1.2733
Unknown 1350	1.2701
2,3-Dibromothianaphthene	1.2608
MFCD18378089_2	1.2531
Unknown 126	1.2523
Unknown 1290	1.2514
Unknown 150	1.2485
Unknown 764	1.2455
Unknown 1285	1.2431
Melatonin-d4	1.2334
TB7875000	1.2297
Valine_1	1.2278
N-Ethylglycine_1	1.2237
Unknown 583	1.2219
Unknown 32	1.2148
Unknown 1458	1.2107
THIAPENDIONE	1.2019
Laureth-2_4	1.1992
Unknown 934	1.1945
Unknown 1484	1.1928
Unknown 887	1.1916
Unknown 1500	1.1881
L-Homocystine	1.1777
6-(2-chloroanilino)-4-oxo-2-(4-pyridyl)-3,4-dihydro-2H-1,3-thiazine-5-carbonitrile	1.1771
D-Alanyl-D-alanine	1.1737
Unknown 3	1.1592
Triphenylmethanol	1.156
2-(2-Methyl-1H-indol-3-yl)-N-(5-methyl-1,2-oxazol-3-yl)-2-oxoacetamide	1.1509
Unknown 657	1.1352
1,3,16-Trioxa-6,8,11,13-tetraazacyclononadecane-7,12-dione	1.131
2-(Benzoylamino)-3-(triphenylphosphonio)acrylate_1	1.1247
5-Methylfurfurylamine	1.1161
Unknown 1299	1.1146
Unknown 1153	1.1132
Unknown 1229	1.1131
Unknown 1537	1.1026
Unknown 1139	1.1
Unknown 243	1.0952
MFCD01046584	1.093
Unknown 352	1.0716
Hydroxycitronellal diethyl acetal	1.0716
Unknown 279	1.0573
Unknown 817	1.0567
Unknown 1128	1.0513
Leu-Gly-Pro_6	1.0506
MFCD00549163	1.0498
Ethephon	1.0495
Prolylleucine	1.0489
Unknown 309	1.0472
Unknown 1130	1.0445
2-Amino-3-pyridylmethanol	1.0425
MFCD01849655	1.0372
Methyl 2-methoxy-4-hexadecynoate	1.0344
Unknown 84	1.034
Trimethyl[(6,6,9-trimethyl-3-pentyl-6a,7,8,10a-tetrahydro-6H-benzo[c]chromen-1-yl)oxy]silane	1.0305
Unknown 1093	1.0297
Unknown 339	1.0289
Unknown 1414	1.0288
N-Boc-3-Pyrrolidinone	1.0184
Leu-Gly-Pro_1	1.0135
N-(3,4-Dihydroxyphenyl)glutamine	1.0125
2-oleoyl-sn-glycero-3-phosphocholine	1.0099
Unknown 728	1.0045
Fmoc-D-Phe(4-CN)-OH	1.0035
4-[(2S)-2,3-Bis(palmitoyloxy)propoxy]-2-(trimethylammonio)butanoate	1.0018

## Sheet: LpWTvsNI 24 h p.i. VIP > 1
Name	VIP
1-Palmitoyl-2-hydroxy-sn-glycero-3-PE_2	1.5998
Unknown 1310	1.5986
Val-Met	1.5912
Unknown 1420	1.5685
2,6-Diamino-4-hexenoic acid_3	1.563
N6-Me-Adenosine	1.5586
Unknown 1050	1.5569
3a,6-Dimethyl-3-[(2E)-1,4,5-trimethyl-2-hexenyl]-1,2,3,3a,4,5,7,9,10,11b-decahydro-8H-cyclopenta[a]anthracen-8-one	1.5529
3-Oxatricyclo[20.8.0.0(7,16)]triaconta-1(22),7(16),9,13,23,29-hexaene_2	1.5476
1-Palmitoyl-2-hydroxy-sn-glycero-3-PE_1	1.5438
7-Methylguanine_2	1.5295
N-(3,4-Dihydroxyphenyl)glutamine	1.5294
5-Oxo-5H-thiazolo[3,2-a]pyrimidine-6-carboxylic acid	1.5246
D-Glucosamine 6-phosphate	1.5246
Unknown 297	1.5199
4-N-Boc-2-hydroxymethylpiperazine_2	1.5189
Unknown 1353	1.5181
Unknown 491	1.5069
4-Methyl PV8	1.5024
Phosphorazidothioic difluoride	1.5005
3-(5-amino-3-phenyl-1H-pyrazol-1-yl)-6-methyl-1,2,4-triazin-5-ol	1.5
Unknown 185	1.4892
2-oleoyl-sn-glycero-3-phosphocholine	1.4823
1-BOC-4-(2-hydroxyethyl)piperazine_1	1.4757
Unknown 298	1.4753
(2E)-2-{4-[3-(Diethylamino)propoxy]benzylidene}-N'-[(E)-{4-[3-(diethylamino)propoxy]phenyl}methylene]hydrazinecarbohydrazonamide	1.4747
tert-Butyl hydrazodiformate_3	1.4742
Unknown 231	1.4742
Unknown 570	1.4734
2-Deoxy-scyllo-inosose	1.4724
Unknown 89	1.4715
Unknown 148	1.4708
LysoPC(22:4(7Z,10Z,13Z,16Z))	1.47
tert-Butyl hydrazodiformate_2	1.4694
N2-Dimethylguanosine	1.4693
Unknown 512	1.4688
4-Methyl-N-methylbuphedrone	1.4684
1-Bromo-2-pentyne	1.4667
Unknown 277	1.4619
Unknown 607	1.4586
Unknown 130	1.458
Unknown 649	1.4568
2-(2-amino-3-methylbutanamido)-3-phenylpropanoic acid	1.4542
Unknown 1138	1.4503
Unknown 274	1.4488
Unknown 421	1.4432
Unknown 480	1.4417
Unknown 279	1.4411
Unknown 655	1.4379
Unknown 147	1.4376
tert-Butyl 3-(aminomethyl)-3-[(tert-butoxycarbonyl)amino]-1-pyrrolidinecarboxylate_1	1.4366
S-Adenosylhomocysteine	1.4362
Unknown 300	1.4348
Unknown 242	1.4314
C18-Carnitine_1	1.4314
Unknown 3	1.4311
Unknown 1162	1.4281
Hydroxycitronellal diethyl acetal	1.4273
Crotonic acid_2	1.4231
Unknown 301	1.4188
Unknown 440	1.4187
5-(4-PYRIDYL)-1,3,4-OXADIAZOLE-2-THIOL	1.4171
Unknown 648	1.4151
Unknown 213	1.414
MFCD27952927	1.4133
Unknown 361	1.411
Unknown 105	1.4104
Unknown 921	1.4091
Unknown 529	1.4084
Unknown 240	1.4063
4-N-Boc-2-hydroxymethylpiperazine_1	1.4037
Unknown 751	1.4026
L-Cysteic acid	1.3998
Unknown 1445	1.3991
Unknown 781	1.3991
Unknown 1066	1.3991
4-[(2S)-2,3-Bis(palmitoyloxy)propoxy]-2-(trimethylammonio)butanoate	1.3991
C20 sphinganine	1.3991
Unknown 1035	1.3991
Unknown 679	1.3973
MFCD00082186	1.3973
Dipropylene glycol dimethyl ether	1.3972
?-Aminobutyric acid (GABA)	1.3949
1-Oleoyl-2-hydroxy-sn-glycero-3-PE	1.3931
Unknown 47	1.3929
Unknown 1450	1.3928
Unknown 84	1.3926
Unknown 1400	1.3903
Unknown 391	1.389
Unknown 27	1.3875
Methyl (15E)-16-methoxy-14-oxo-15-hexadecenoate	1.3874
Unknown 75	1.385
Unknown 431	1.3848
Unknown 76	1.3848
Crotonic acid_1	1.3812
Unknown 817	1.3811
Unknown 243	1.38
2-(Isocyanatomethyl)tetrahydrofuran	1.3775
Unknown 128	1.3723
2-arachidonyl-sn-glycero-3-phosphoethanolamine_1	1.3692
N-(2-Cyanoethyl)diethanolamine	1.3651
1-Butyl-N-(3-pyridinylmethyl)-1H-tetrazol-5-amine	1.3622
Unknown 445	1.3603
Unknown 5	1.3599
Unknown 963	1.3592
Bardoxolone methyl	1.355
Laureth-2_1	1.3546
1-arachidonoyl-sn-glycero-3-phosphocholine_2	1.3524
1-[(4-Chlorophenyl)(phenyl)methyl]-4-(2-{2-[(trimethylsilyl)oxy]ethoxy}ethyl)piperazine	1.3509
Unknown 872	1.3497
Unknown 18	1.3482
Unknown 79	1.3468
Unknown 660	1.3452
Unknown 543	1.3448
Unknown 167	1.3393
L-Valyl-L-tyrosine	1.3347
Unknown 755	1.3346
Unknown 122	1.3331
Unknown 241	1.3328
Unknown 586	1.3321
4-Oxopentanethioic S-acid	1.3318
Unknown 496	1.3315
Unknown 419	1.3276
Unknown 923	1.3259
Unknown 493	1.3205
Unknown 424	1.3205
Unknown 466	1.3205
Unknown 490	1.3189
Unknown 220	1.3184
Unknown 78	1.3141
Unknown 307	1.3122
Unknown 215	1.3119
2-[(11Z,14Z)-icosadienoyl]-sn-glycero-3-phosphoethanolamine	1.3087
Unknown 41	1.3087
Unknown 481	1.3051
apronalide	1.3017
leu-gly-phe	1.2997
Unknown 427	1.298
leu-gly-leu_2	1.2972
Unknown 924	1.296
5-Methylfurfurylamine	1.2923
?-Aspartylphenylalanine_1	1.2922
Unknown 117	1.2921
?-Lactose_4	1.2869
Unknown 1263	1.2859
Stearyldiethanolamine_1	1.2809
2,5-Bis(tert-butylperoxy)-2,5-dimethylhexane	1.2769
Unknown 716	1.2741
Unknown 989	1.2731
Unknown 774	1.2726
Unknown 1484	1.2723
1-heptadecanoyl-sn-glycero-3-phosphoethanolamine	1.2705
Unknown 191	1.2687
1-[(9Z)-hexadecenoyl]-sn-glycero-3-phosphocholine	1.2675
Unknown 666	1.2674
Unknown 749	1.263
Unknown 583	1.2608
Unknown 911	1.2599
Unknown 88	1.2568
Unknown 708	1.2549
Unknown 732	1.2546
Unknown 910	1.2542
MFCD05865204	1.2527
Unknown 10	1.2517
Unknown 579	1.25
Unknown 45	1.2484
Unknown 793	1.2477
Marimastat_2	1.2477
Boc-L-leucine amide	1.2473
(22E)-Ergosta-4,6,8(14),22-tetraen-3-one	1.2455
Tyrosylalanine	1.2446
Unknown 1000	1.2435
1,2-CYCLOHEXANEDICARBOXYLICACID	1.2424
Unknown 156	1.2399
Unknown 760	1.2397
Pimilprost	1.2392
1,2,3,4-Tetrahydroisoquinoline-1-acetic acid_1	1.2365
1,2,3,4-Tetrahydroisoquinoline-1-acetic acid_2	1.2365
(4S)-4-{[(9Z)-3-Hydroxy-9-hexadecenoyl]oxy}-4-(trimethylammonio)butanoate	1.2365
Unknown 686	1.2335
5-Oxoprolyltyrosinamide	1.2333
Unknown 1237	1.225
DL0865000	1.2243
Unknown 203	1.2235
Unknown 333	1.2223
Unknown 290	1.2221
Unknown 824	1.2198
MFCD03939912_4	1.215
Unknown 894	1.2147
Unknown 644	1.2115
Sedanolide	1.2094
Leu-Gly-Pro_1	1.2088
Homocitrulline_1	1.2074
Unknown 823	1.2058
Unknown 516	1.2043
Unknown 939	1.201
Unknown 24	1.1989
1,5-Pentanediylbis(dicyclohexylphosphine)	1.1933
Unknown 1459	1.1931
MFCD03224255	1.1926
Militarinone A_1	1.1925
NP-002854	1.1925
Unknown 1113	1.1925
Inosine-5'-monophosphate (IMP)	1.1905
Unknown 80	1.1881
Unknown 1085	1.186
Unknown 858	1.1856
Unknown 280	1.1856
Tributylphosphine oxide_2	1.1846
Unknown 914	1.1836
Unknown 1233	1.1821
thr-phe	1.1818
Unknown 1423	1.1809
C10E4	1.1808
5-(Acetamidomethyl)-2-thiophenesulfonyl chloride_1	1.1806
N-Cyclohexyl-6-(3,5-dimethyl-1H-pyrazol-1-yl)-1,2,4,5-tetrazin-3-amine	1.1784
Unknown 180	1.1769
Unknown 1123	1.1754
Unknown 1153	1.1736
Unknown 537	1.1735
Unknown 974	1.1681
Unknown 336	1.1668
Unknown 926	1.1656
Unknown 315	1.1621
Unknown 1252	1.1616
Unknown 1351	1.1613
Unknown 420	1.1577
Tyrosol	1.1525
(3S)-3-{(Z)-[(3S)-3-{(Z)-[(3R)-3-Amino-1-hydroxy-4-methylpentylidene]amino}-1-hydroxybutylidene]amino}-5-methylhexanoic acid	1.1524
Unknown 182	1.1514
Laureth-5	1.1514
Unknown 405	1.1503
Unknown 411	1.1487
Unknown 448	1.1485
Unknown 797	1.1481
Unknown 40	1.148
C10E5	1.148
Unknown 664	1.1478
Unknown 69	1.1435
Unknown 1522	1.1417
Unknown 669	1.1405
Unknown 880	1.1402
Unknown 1303	1.1398
Unknown 309	1.1352
Unknown 794	1.1351
Choline_2	1.1347
Unknown 1096	1.1331
Unknown 569	1.1311
Allopurinol_4	1.1297
3-tert-Butoxycarbonylamino-5-methyl-hexanoic acid	1.1292
2,2,6,6-Tetramethyl-4-piperidinol_1	1.1213
2-Cyano-5-nitrothiophene_1	1.1173
Unknown 513	1.1165
Unknown 720	1.1108
Unknown 813	1.1048
Unknown 1416	1.1043
Unknown 853	1.1004
Unknown 1284	1.09
Unknown 362	1.0868
Unknown 1001	1.0864
Unknown 1095	1.086
Unknown 1333	1.0832
2-amino-4,5-dimethyl-1-(2-piperazin-1-ylethyl)-1H-pyrrole-3-carbonitrile	1.083
Unknown 941	1.081
Unknown 352	1.0809
D-Alanyl-D-alanine	1.074
Unknown 1354	1.0631
Unknown 184	1.0629
Unknown 1460	1.0569
MFCD03110473	1.0539
Unknown 548	1.0529
hydroxystilbamidine	1.0523
Unknown 432	1.0502
PEG n6	1.0478
Unknown 1215	1.0476
(5Z)-2,2,4,4-Tetramethyl-5-(1-nitrosoethylidene)-1,3-imidazolidinediol	1.0469
TB7875000	1.0465
Unknown 1472	1.0457
Unknown 1241	1.045
Unknown 918	1.0432
L-Alanyl-L-glutamine_1	1.0413
Formylisoglutamine	1.0407
Unknown 568	1.0348
Acetyl-L-carnitine_1	1.0343
Unknown 6	1.032
DL-Carbidopa	1.0319
Unknown 1533	1.0315
4-(2,2-Diethoxyethyl)Morpholine	1.0254
2-Amino-3-pyridylmethanol	1.024
Unknown 1048	1.0138
Unknown 327	1.0133
Unknown 1313	1.0106
MFCD03525124	1.0068
4-Hydroxyprolyllysine	1.0016
Unknown 1015	1.0015
Unknown 335	1.0005

## Sheet: LpWTvsLpΔdotA 6 h p.i. VIP > 1 
Name	VIP
AICA ribonucleotide	2.3732
Unknown 655	2.2593
(Ac)2-L-Lys-D-Ala	2.1325
L-Cysteic acid	2.1096
Unknown 778	2.0669
4-(4,6-Dimethoxy-2-pyrimidinyl)benzoic acid	2.0455
Unknown 349	2.0412
?-Aspartylphenylalanine_1	2.0392
DL-Carbidopa	2.0281
Unknown 939	2.0181
Acetylarginine_1	2.0066
MFCD00134195	1.9822
5-Oxoprolyltyrosinamide	1.9103
MFCD03110473	1.9094
Homocitrulline_1	1.9079
N2-Dimethylguanosine	1.9071
4-methyl-2H,3H,4H-pyrido[3,2-b][1,4]oxazine-7-carboxylic acid	1.896
D-Glucosamine 6-phosphate	1.8764
1-linoleoyl-sn-glycero-3-phosphoethanolamine_1	1.8707
MFCD01046584	1.8565
Diethoxy(oxo)phosphonium	1.8508
S-Adenosylhomocysteine	1.8505
N(6)-OH-Me-Adenosine_1	1.8501
Allopurinol_4	1.8059
Acetyl-?-methylcholine	1.8052
Unknown 270	1.8049
Unknown 77	1.7966
1-linoleoyl-sn-glycero-3-phosphoethanolamine_2	1.7892
Unknown 20	1.7818
Unknown 1433	1.7798
Unknown 205	1.76
Allopurinol_1	1.7598
Unknown 779	1.7531
Manidipine	1.7427
Ornithine_1	1.7384
Unknown 1113	1.7363
Unknown 1338	1.7234
Inosine-5'-monophosphate (IMP)	1.7118
Unknown 1017	1.7075
Gabapentin_2	1.6908
4-(1-piperazinylcarbonyl)morpholine_1	1.6872
Unknown 1458	1.685
Unknown 401	1.6678
Unknown 101	1.6629
Indolizine_1	1.6575
5-{[(4-Methyl-1-piperidinyl)acetyl]amino}-2-phenyl-2H-1,2,3-triazole-4-carboxamide	1.6512
Unknown 280	1.6508
Formylisoglutamine	1.6477
Unknown 94	1.6372
3-Isobutyl-3-(1H-pyrrol-2-yl)hexahydropyrrolo[1,2-a]pyrazine-1,4-dione	1.6324
Prolinamide	1.6306
Unknown 402	1.6298
Unknown 1313	1.6282
Pilocarpine	1.628
MFCD18378089_1	1.6148
Unknown 1256	1.603
N,N'-1,2-Ethanediylbis[2-(vinylsulfonyl)acetamide]_1	1.5987
phosphonoacetaldehyde_1	1.5746
Unknown 1322	1.5582
2-(Benzoylamino)-3-(triphenylphosphonio)acrylate_1	1.5389
Unknown 92	1.5376
1-Oleoyl-2-hydroxy-sn-glycero-3-PE	1.5324
Unknown 84	1.5294
Unknown 1015	1.5278
Unknown 1149	1.5164
Unknown 488	1.5129
5-(4-PYRIDYL)-1,3,4-OXADIAZOLE-2-THIOL	1.5043
Unknown 24	1.5031
Unknown 512	1.502
1-arachidonoyl-sn-glycero-3-phosphocholine_2	1.4988
Unknown 1039	1.496
4-Methyl-N-methylbuphedrone	1.4786
MFCD03224255	1.4651
Ethyl N-acetyl-2-(5H-tetrazol-5-yl)leucinate	1.4555
Unknown 716	1.4549
Unknown 644	1.4518
Unknown 41	1.4501
Unknown 987	1.4413
2-Chloro-8-cyclopentyl-5-methyl-8H-pyrido[2,3-d]pyrimidin-7-one	1.4313
Choline_2	1.4309
4-Guanidinobutyric acid	1.4292
Ethyl 1-(4-amino-1,2,5-oxadiazol-3-yl)-5-{[benzyl(methyl)amino]methyl}-1H-1,2,3-triazole-4-carboxylate	1.4249
Laureth-2_4	1.415
Unknown 529	1.4149
Unknown 279	1.4121
Unknown 1522	1.409
Unknown 418	1.4071
Unknown 1043	1.3981
N-(3,4-Dihydroxyphenyl)glutamine	1.3946
Unknown 774	1.3928
Creatinine_1	1.3925
MFCD06804671_2	1.3847
Methyl 2-methoxy-4-hexadecynoate	1.3842
Unknown 1477	1.3835
Acetophenone_2	1.3784
Unknown 448	1.3751
Unknown 496	1.3743
Militarinone A_1	1.3734
Hydroxycitronellal diethyl acetal	1.3693
?-Lactose_4	1.3635
Unknown 243	1.3564
3-Oxatricyclo[20.8.0.0(7,16)]triaconta-1(22),7(16),9,13,23,29-hexaene_2	1.3483
L-Alanine methyl ester	1.3475
Unknown 1163	1.342
Unknown 586	1.338
1-[(4-Chlorophenyl)(phenyl)methyl]-4-(2-{2-[(trimethylsilyl)oxy]ethoxy}ethyl)piperazine	1.3364
PEG n6	1.3346
Unknown 424	1.3294
N-Boc-3-Pyrrolidinone	1.3247
1,2-CYCLOHEXANEDICARBOXYLICACID	1.3183
Unknown 941	1.3127
Unknown 511	1.3098
Unknown 1152	1.2982
2-[(11Z,14Z)-icosadienoyl]-sn-glycero-3-phosphoethanolamine	1.2964
Unknown 231	1.291
3-DECYLOXOLANE-2,5-DIONE_1	1.2893
Unknown 666	1.2866
MFCD27952927	1.2854
Unknown 574	1.2829
3a,6-Dimethyl-3-[(2E)-1,4,5-trimethyl-2-hexenyl]-1,2,3,3a,4,5,7,9,10,11b-decahydro-8H-cyclopenta[a]anthracen-8-one	1.2784
Unknown 82	1.2746
2-(Benzoylamino)-3-(triphenylphosphonio)acrylate_2	1.2684
Unknown 27	1.266
Unknown 203	1.2632
Unknown 491	1.2614
Stearyldiethanolamine_1	1.2509
Unknown 1538	1.2494
Unknown 493	1.2481
N-[5-(Butylamino)-1,3-dimethyl-2,4-dioxo-1,2,3,4-tetrahydropyrido[2,3-d]pyrimidin-6-yl]acetamide_1	1.2472
Cyclopropyl{(3S)-3-[5-(2-methyl-2-propanyl)-1,3,4-oxadiazol-2-yl]-1-pyrrolidinyl}methanone_2	1.2445
Cumene	1.2426
LysoPC(22:4(7Z,10Z,13Z,16Z))	1.2396
2,4,4,4-Tetrafluorobutanenitrile	1.238
Unknown 1123	1.2379
Unknown 921	1.2377
Unknown 1130	1.2366
Unknown 1288	1.2331
3-{[(2E)-4-Methoxy-4-oxo-2-butenoyl]amino}-L-alanyl-L-leucine	1.2305
1,2,3,4-Tetrahydroisoquinoline-1-acetic acid_1	1.2303
Unknown 969	1.2292
1,2,3,4-Tetrahydroisoquinoline-1-acetic acid_2	1.2289
Unknown 1066	1.2264
Unknown 576	1.2236
3,3,5,5-Tetramethylpyrroline-N-oxide	1.2212
Unknown 751	1.2191
(5Z)-2,2,4,4-Tetramethyl-5-(1-nitrosoethylidene)-1,3-imidazolidinediol	1.2155
Unknown 1252	1.2134
Unknown 463	1.208
L-Alanyl-L-glutamine_1	1.2067
Unknown 1513	1.2058
N6-Me-Adenosine	1.2019
Unknown 740	1.1957
Unknown 277	1.1892
NP-001134	1.1884
Unknown 262	1.1837
NP-002854	1.1819
1-Palmitoyl-2-hydroxy-sn-glycero-3-PE_2	1.1779
glycidyl oleate	1.1764
nicotianamine_3	1.1709
Unknown 1350	1.1705
Unknown 1048	1.1643
Unknown 537	1.1618
Unknown 966	1.1608
4-(2,2-Diethoxyethyl)Morpholine	1.1572
Unknown 795	1.1557
Unknown 794	1.1534
Dibutyl itaconate	1.1519
MFCD00034677	1.151
Unknown 1397	1.1373
Unknown 466	1.1368
Unknown 79	1.1354
Unknown 351	1.1352
Unknown 676	1.1339
Unknown 494	1.1339
Unknown 981	1.133
Unknown 591	1.1283
Unknown 1523	1.1236
Unknown 336	1.1195
Unknown 720	1.1189
Unknown 1085	1.1184
Unknown 220	1.1142
Unknown 513	1.1127
Unknown 1460	1.1126
(18R)-24-Amino-21-hydroxy-21-oxido-15-oxo-16,20,22-trioxa-21lambda~5~-phosphatetracosan-18-yl palmitate	1.1126
Unknown 1495	1.1112
Unknown 384	1.1105
Unknown 1205	1.1102
5-(Azidomethyl)-2,2,2',2'-tetramethyl-4,4'-bi-1,3-dioxolane_5	1.1079
Unknown 1481	1.107
Unknown 215	1.1047
MFCD05865204	1.101
Unknown 509	1.0999
Unknown 1450	1.0996
Unknown 901	1.0967
3-tert-Butoxycarbonylamino-5-methyl-hexanoic acid	1.0925
Unknown 1451	1.0911
Unknown 1346	1.088
Unknown 1529	1.0875
Unknown 122	1.0866
Unknown 872	1.0842
Sedanolide	1.0824
Unknown 755	1.0784
Unknown 1500	1.0774
N-[(6-Ethoxy-2-oxo-1,2-dihydro-3-quinolinyl)methyl]-N-(2-phenylethyl)-2-pyrazinecarboxamide	1.0757
Unknown 213	1.0739
Unknown 445	1.0738
Unknown 535	1.073
Unknown 128	1.0723
Unknown 1471	1.072
Unknown 1466	1.0716
Dimethyl carbonate-D6	1.0712
Bis(4-ethylbenzylidene)sorbitol_2	1.0711
N-(2-Cyanoethyl)diethanolamine	1.0702
1-Methyl-3-piperidinyl bis(3,4-dimethoxyphenyl)(hydroxy)acetate	1.0675
Unknown 5	1.0667
Autumnolide	1.0667
L-alpha-Glutamyl-N~5~-(diaminomethylene)-L-ornithine_3	1.0662
Unknown 1282	1.066
MFCD03525124	1.0658
MFCD18378089_2	1.0584
2,6-Diamino-4-hexenoic acid_3	1.0552
Unknown 664	1.0545
L-Leucylalanyl-L-proline_2	1.0532
Unknown 335	1.0505
CP-673451	1.0471
Unknown 43	1.047
Bis(4-ethylbenzylidene)sorbitol_1	1.045
2-amino-4,5-dimethyl-1-(2-piperazin-1-ylethyl)-1H-pyrrole-3-carbonitrile	1.0409
Unknown 411	1.0393
Unknown 1537	1.0384
Unknown 156	1.0356
Tributylphosphine oxide_2	1.0304
Pimilprost	1.0218
Unknown 760	1.0218
(4S)-4-{[(9Z)-3-Hydroxy-9-hexadecenoyl]oxy}-4-(trimethylammonio)butanoate	1.0218
Laureth-2_1	1.0217
N-[5-(Butylamino)-1,3-dimethyl-2,4-dioxo-1,2,3,4-tetrahydropyrido[2,3-d]pyrimidin-6-yl]acetamide_2	1.0213
Unknown 1354	1.0207
Unknown 1056	1.0201
Unknown 548	1.0193
MFCD01226165	1.0169
Unknown 972	1.0094
2,5-Bis(tert-butylperoxy)-2,5-dimethylhexane	1.008
Unknown 1001	1.006
Unknown 950	1.0045

## Sheet: LpWTvsLpΔdotA 24 h p.i. VIP > 1
Name	VIP
L-Cysteic acid	1.5893
Unknown 880	1.579
Diethoxy(oxo)phosphonium	1.5643
Unknown 751	1.5552
2-Deoxy-scyllo-inosose	1.5552
Unknown 1085	1.5403
Unknown 489	1.5402
Unknown 274	1.5348
C18-Carnitine_1	1.5309
Unknown 242	1.5309
Unknown 279	1.5297
1-Palmitoyl-2-hydroxy-sn-glycero-3-PE_2	1.5278
Unknown 298	1.5268
Unknown 514	1.5254
Unknown 1420	1.5213
Unknown 655	1.5194
2,6-Diamino-4-hexenoic acid_3	1.5186
Allopurinol_1	1.5117
Unknown 1162	1.5107
1-Palmitoyl-2-hydroxy-sn-glycero-3-PE_1	1.507
2-oleoyl-sn-glycero-3-phosphocholine	1.5068
Unknown 361	1.5066
3a,6-Dimethyl-3-[(2E)-1,4,5-trimethyl-2-hexenyl]-1,2,3,3a,4,5,7,9,10,11b-decahydro-8H-cyclopenta[a]anthracen-8-one	1.5058
Val-Met	1.5053
Unknown 1241	1.502
Unknown 185	1.5019
Unknown 570	1.5019
MFCD00082186	1.5019
Unknown 512	1.5019
4-[(2S)-2,3-Bis(palmitoyloxy)propoxy]-2-(trimethylammonio)butanoate	1.5019
Unknown 297	1.5019
Phosphorazidothioic difluoride	1.5019
5-(4-PYRIDYL)-1,3,4-OXADIAZOLE-2-THIOL	1.5019
Unknown 1066	1.5019
Unknown 301	1.5019
Unknown 963	1.5019
Unknown 300	1.5019
Unknown 421	1.5019
5-Oxo-5H-thiazolo[3,2-a]pyrimidine-6-carboxylic acid	1.5019
Unknown 1445	1.5019
Unknown 1035	1.5019
Unknown 679	1.5019
1-Bromo-2-pentyne	1.5019
Unknown 529	1.5019
C20 sphinganine	1.5019
Unknown 781	1.5019
N6-Me-Adenosine	1.5017
N-(3,4-Dihydroxyphenyl)glutamine	1.5009
3-Oxatricyclo[20.8.0.0(7,16)]triaconta-1(22),7(16),9,13,23,29-hexaene_2	1.5008
Unknown 445	1.4997
Unknown 608	1.4958
Methyl (15E)-16-methoxy-14-oxo-15-hexadecenoate	1.494
Unknown 1050	1.4917
2-arachidonyl-sn-glycero-3-phosphoethanolamine_1	1.4868
Unknown 18	1.4855
Unknown 1353	1.4807
Unknown 89	1.4784
Unknown 490	1.4723
Unknown 427	1.4633
Unknown 480	1.4613
Unknown 491	1.4577
Unknown 231	1.4558
Unknown 277	1.4515
LysoPC(22:4(7Z,10Z,13Z,16Z))	1.4515
3-(5-amino-3-phenyl-1H-pyrazol-1-yl)-6-methyl-1,2,4-triazin-5-ol	1.4487
Unknown 391	1.4484
Unknown 3	1.4474
Unknown 47	1.4473
Unknown 191	1.444
Unknown 10	1.4406
Unknown 440	1.4401
Unknown 130	1.4396
Unknown 240	1.4395
Boc-L-leucine amide	1.4391
N-(5-Nitro-2-octyl-1-oxido-2H-1,2,3-triazol-4-yl)formamide_4	1.438
Unknown 128	1.4371
4-Methyl-N-methylbuphedrone	1.436
4-Methyl PV8	1.4352
Unknown 481	1.4316
Unknown 167	1.4314
N2-Dimethylguanosine	1.4291
5-Oxoprolyltyrosinamide	1.4279
Unknown 1138	1.4279
1-Oleoyl-2-hydroxy-sn-glycero-3-PE	1.4252
Unknown 586	1.4249
(2E)-2-{4-[3-(Diethylamino)propoxy]benzylidene}-N'-[(E)-{4-[3-(diethylamino)propoxy]phenyl}methylene]hydrazinecarbohydrazonamide	1.4247
Unknown 579	1.4243
Unknown 76	1.4228
Unknown 41	1.4226
7-Methylguanine_2	1.4215
Unknown 75	1.421
MFCD03110473	1.4197
Unknown 543	1.4197
Unknown 904	1.4107
Unknown 431	1.4056
1-arachidonoyl-sn-glycero-3-phosphocholine_2	1.402
Unknown 666	1.3995
Unknown 122	1.3949
Unknown 1263	1.3939
Unknown 1123	1.3896
Unknown 749	1.3878
Unknown 1423	1.3761
Bardoxolone methyl	1.3755
Unknown 418	1.3754
1-heptadecanoyl-sn-glycero-3-phosphoethanolamine	1.3753
MFCD03525124	1.375
(22E)-Ergosta-4,6,8(14),22-tetraen-3-one	1.3721
Unknown 203	1.3715
2-[(11Z,14Z)-icosadienoyl]-sn-glycero-3-phosphoethanolamine	1.3697
D-Glucosamine 6-phosphate	1.3675
Unknown 147	1.3674
Unknown 493	1.3639
Unknown 424	1.3639
Unknown 148	1.3639
Unknown 466	1.3639
S-Adenosylhomocysteine	1.3614
Unknown 774	1.3574
Unknown 607	1.3542
1-[(4-Chlorophenyl)(phenyl)methyl]-4-(2-{2-[(trimethylsilyl)oxy]ethoxy}ethyl)piperazine	1.353
N(6)-OH-Me-Adenosine_1	1.3524
Unknown 5	1.3517
Unknown 824	1.347
Unknown 1400	1.3451
Unknown 823	1.3442
Unknown 117	1.3433
Unknown 307	1.3421
Unknown 45	1.341
Unknown 921	1.3397
Unknown 352	1.3373
MFCD03474124	1.3371
Unknown 475	1.3353
Unknown 70	1.3347
Unknown 739	1.3337
1,2-CYCLOHEXANEDICARBOXYLICACID	1.3331
Unknown 817	1.3314
Unknown 1310	1.3301
Unknown 847	1.3283
1-[(9Z)-hexadecenoyl]-sn-glycero-3-phosphocholine	1.3268
Unknown 755	1.3227
1-BOC-4-(2-hydroxyethyl)piperazine_1	1.3217
1-Butyl-N-(3-pyridinylmethyl)-1H-tetrazol-5-amine	1.3188
?-Lactose_4	1.3181
Unknown 80	1.3175
Unknown 78	1.3165
Inosine-5'-monophosphate (IMP)	1.3159
N-(2-Cyanoethyl)diethanolamine	1.3155
MFCD27952927	1.3154
Unknown 215	1.3124
apronalide	1.3118
Allopurinol_4	1.3107
Unknown 336	1.3063
Unknown 644	1.2964
Unknown 496	1.2941
Unknown 1113	1.2941
Unknown 716	1.2941
Militarinone A_1	1.2941
NP-002854	1.2941
Unknown 419	1.2941
2-(2-amino-3-methylbutanamido)-3-phenylpropanoic acid	1.2939
DL-Carbidopa	1.281
Unknown 1096	1.2719
Unknown 432	1.2663
Unknown 720	1.2657
Unknown 648	1.2625
Unknown 583	1.261
Tyrosol	1.2606
Unknown 405	1.2596
Hydroxycitronellal diethyl acetal	1.2575
Unknown 767	1.2564
4-Amino-3-(methylsulfanyl)thieno[2,3-c][1,2]thiazole-5-carboxamide	1.2562
Unknown 309	1.255
Piperidine	1.2544
Unknown 241	1.2537
Stearyldiethanolamine_1	1.2523
Unknown 1333	1.2522
(Ac)2-L-Lys-D-Ala	1.2508
Unknown 207	1.2498
Unknown 1450	1.247
Unknown 69	1.2437
Unknown 799	1.2392
Unknown 914	1.2339
Unknown 213	1.2323
Unknown 827	1.2312
hydroxystilbamidine	1.2289
Unknown 24	1.222
Homocitrulline_1	1.2214
Unknown 708	1.2198
Unknown 728	1.2198
Unknown 853	1.2093
Unknown 420	1.2061
Unknown 676	1.2061
Unknown 494	1.2061
5-Methylfurfurylamine	1.2051
Unknown 939	1.2014
Unknown 220	1.2003
Unknown 84	1.1987
Unknown 1237	1.1986
Unknown 149	1.1962
Unknown 1039	1.1962
Unknown 168	1.1962
5-{[(4-Methyl-1-piperidinyl)acetyl]amino}-2-phenyl-2H-1,2,3-triazole-4-carboxamide	1.1944
2-(Isocyanatomethyl)tetrahydrofuran	1.1938
2-palmitoyl-sn-glycero-3-phosphocholine	1.1877
Unknown 1284	1.1873
Unknown 1460	1.1871
Unknown 1163	1.1863
Unknown 1048	1.1841
Unknown 675	1.1829
Unknown 208	1.1829
PEG n6	1.1829
DL0865000	1.1829
Unknown 367	1.1829
Unknown 333	1.1829
Unknown 1252	1.1829
Unknown 669	1.1829
Unknown 1215	1.1828
Unknown 548	1.1828
Unknown 797	1.1828
2-Cyano-5-nitrothiophene_1	1.1818
3-Isobutyl-3-(1H-pyrrol-2-yl)hexahydropyrrolo[1,2-a]pyrazine-1,4-dione	1.18
Unknown 1323	1.1795
Unknown 843	1.1779
4-N-Boc-2-hydroxymethylpiperazine_2	1.1739
Crotonic acid_2	1.1699
tert-Butyl 3-(aminomethyl)-3-[(tert-butoxycarbonyl)amino]-1-pyrrolidinecarboxylate_1	1.1686
Unknown 315	1.1678
Unknown 243	1.1619
Unknown 696	1.149
Dipropylene glycol dimethyl ether	1.1452
Unknown 105	1.1448
Unknown 1351	1.141
Unknown 778	1.1408
L-Valyl-L-tyrosine	1.1384
Unknown 1313	1.1375
Unknown 290	1.1375
?-Aspartylphenylalanine_1	1.1318
Unknown 17	1.1311
Unknown 813	1.125
4-N-Boc-2-hydroxymethylpiperazine_1	1.1176
Unknown 577	1.1107
Unknown 327	1.1092
Unknown 27	1.0995
Unknown 686	1.0971
Unknown 664	1.092
Unknown 649	1.091
Unknown 1288	1.0868
Crotonic acid_1	1.0853
?-Aminobutyric acid (GABA)	1.0853
Unknown 1056	1.0803
Unknown 537	1.0745
Unknown 918	1.0744
Laureth-2_1	1.0726
1-linoleoyl-sn-glycero-3-phosphoethanolamine_1	1.0669
L-Alanine methyl ester	1.0603
Unknown 513	1.0575
Unknown 1233	1.0561
tert-Butyl hydrazodiformate_2	1.0504
Manidipine	1.0495
4-(2,2-Diethoxyethyl)Morpholine	1.0484
Unknown 408	1.0452
L-Glutathione (reduced)_1	1.0445
Unknown 1	1.0445
leu-gly-leu_2	1.044
MFCD00026548	1.0436
Unknown 15	1.0433
2-Amino-3-pyridylmethanol	1.0429
Unknown 55	1.0372
Unknown 1397	1.0369
Unknown 56	1.034
5-(Azidomethyl)-2,2,2',2'-tetramethyl-4,4'-bi-1,3-dioxolane_5	1.0293
Unknown 1153	1.0262
Unknown 79	1.0232
Unknown 569	1.012
ILK_3	1.005
Unknown 1433	1.0039
