# Supplementary material for: Legionella pneumophila subverts the antioxidant defenses of its amoeba host Acanthamoeba castellanii
Source: Curr Res Microb Sci. 2025 Jan 7;8:100338. doi: 10.1016/j.crmicr.2024.100338 (PMC11772960; doi:10.1016/j.crmicr.2024.100338)
Supplement: Supplementary file 6 [file mmc6.xlsx]

## Sheet: LpWTvsLpΔdotA_24h_Ttest_signif
Name	FC	log2FC	t_stat_WTvsD	pv_WTvsD	X..log.p.value.WTvsD.	FDR_WTvsD	WT24_1	WT24_2	WT24_3	WT24_4	WT24_5	WT24_6	D24_1	D24_2	D24_3	D24_4	D24_5	D24_6
(22E)-Ergosta-4,6,8(14),22-tetraen-3-one	0.430409982722256	-1.21622	4.5928	0.00099093	3.004	0.0025464	8238369.6595	6536329.4405	4886848.6745	5289649.61	11873723.175	13750345.535	15738387.72	21262707.085	27127242.245	16694426.335	14818511.785	21863587.925
(2E)-2-{4-[3-(Diethylamino)propoxy]benzylidene}-N'-[(E)-{4-[3-(diethylamino)propoxy]phenyl}methylene]hydrazinecarbohydrazonamide	9.43462811563808	3.23797	-5.2179	0.00039108	3.4077	0.0012447	4170906.4385	6054113.7455	1774354.338	3003187.036	3966977.8875	6399732.596	334754.27035	525236.96355	660169.4018	326291.7331	317478.33835	525022.34225
(Ac)2-L-Lys-D-Ala	0.746482124013359	-0.42182	3.595	0.0048884	2.3108	0.0076381	1860839.181	2024118.484	1209393.0135	1548645.633	1953113.449	1827495.585	2257426.709	1957315.157	2570657.6185	2677819.76	2304004.6655	2196413.008
1-[(4-Chlorophenyl)(phenyl)methyl]-4-(2-{2-[(trimethylsilyl)oxy]ethoxy}ethyl)piperazine	0.353971852612076	-1.49829	4.402	0.0013308	2.8759	0.0030754	3129981.099	2779209.015	2177731.25	1765472.62	2341154.6425	4116523.251	6019465.964	9311112.357	11822782.19	5767301.8285	4850807.401	8305843.3485
1-[(9Z)-hexadecenoyl]-sn-glycero-3-phosphocholine	0.150383326585005	-2.73328	4.165	0.0019334	2.7137	0.0038528	487386.76395	1070510.3133	290213.55235	428499.7683	482041.36985	585251.29795	2761241.6425	6803444.5625	4590842.6105	2875169.491	1509907.907	3695256.908
1-arachidonoyl-sn-glycero-3-phosphocholine_2	0.214713265483668	-2.21952	4.9275	0.0005982	3.2232	0.0017136	46208982.995	43948959.565	25909537.91	28880092.405	34854995.495	46493689.66	131859494.7	214477998.55	288388231.8	128491138.25	107262287.35	183467178.75
1-BOC-4-(2-hydroxyethyl)piperazine_1	2.84565109672662	1.50876	-4.122	0.0020704	2.6839	0.0040669	48971743.375	42666874.11	25747931.1	23901137.595	38523155.265	59110881.355	6274141.0985	11796797.63	25902237.255	11240808.74	9550186.444	19196129.895
1-Bromo-2-pentyne	0.309474689213536	-1.69211	6.5903	0.0000615	4.2109	0.00035707	6476448.4995	5852640.0555	3805251.682	3905960.7395	5077938.5065	7997417.408	14332192.675	19362924.605	24703474.685	15202811.06	13494505.905	19910117.88
1-Butyl-N-(3-pyridinylmethyl)-1H-tetrazol-5-amine	3.07899392111462	1.62246	-4.097	0.0021548	2.6666	0.0042025	8389993.3225	9266914.6905	2582232.594	5079857.0935	8091660.5655	9901185.2175	1088684.6965	2082374.185	3357466.5925	2662424.2335	2246660.8865	2629271.184
1-heptadecanoyl-sn-glycero-3-phosphoethanolamine	0.146501799123811	-2.77101	4.6259	0.00094202	3.0259	0.0024522	4495090.283	3451436.5415	1022259.59115	3105676.6635	3852905.2745	4603967.5355	11583316.587	27456366.07	39227392.925	18203580.125	14417560.46	29255700.235
1-linoleoyl-sn-glycero-3-phosphoethanolamine_1	0.511281830658399	-0.967809	2.6371	0.024857	1.6045	0.027019	19456957.74	13532350.89	9327698.8175	12731709.235	14679919.25	18394360.695	24117809.14	46872959.6	39791035.06	22090494.56	12620599.585	26864090.595
1-Oleoyl-2-hydroxy-sn-glycero-3-PE	0.150309281125512	-2.73399	5.2254	0.00038683	3.4125	0.0012447	4507978.01	4367926.041	2985939.3005	3035049.1545	3908304.3415	4189984.5635	19125542.635	32515257.185	40553609.785	17029699.865	14842734.42	28918928.105
1-Palmitoyl-2-hydroxy-sn-glycero-3-PE_1	3.43960183406742	1.78224	-6.711	0.0000529	4.2764	0.00035707	8179813.8445	8717538.649	6409104.0715	6626080.7	7819442.546	12131238.695	1942453.782	2624272.9895	3348082.105	2060449.403	1828921.4095	2698434.5415
1-Palmitoyl-2-hydroxy-sn-glycero-3-PE_2	2.79605231325059	1.48339	-7.2765	0.0000267	4.5728	0.00035707	4119864.941	4157194.039	4110025.6705	3000248.9515	3544705.802	5089013.481	988605.99955	1743889.1085	2291441.172	1095334.1515	1035168.9152	1436620.5455
1,2-CYCLOHEXANEDICARBOXYLICACID	0.317852814310062	-1.65357	4.2199	0.001772	2.7515	0.0036366	1438219.129	1084205.3025	623070.23655	766306.68805	1107202.57	1173465.9215	2458280.336	3891660.194	5300485.2015	2402353.165	1908662.1815	3520751.839
2-(2-amino-3-methylbutanamido)-3-phenylpropanoic acid	2.80675689141269	1.4889	-3.8997	0.0029624	2.5283	0.0051237	3160820.3795	2851132.881	1480706.3645	1602160.356	2464320.635	3733190.959	392474.6126	806548.87625	1872315.339	757941.29575	536357.55925	1082761.3651
2-(Isocyanatomethyl)tetrahydrofuran	1.59452571508524	0.673127	-3.2489	0.0087374	2.0586	0.011895	24674536.745	24702051.405	15385338.39	18071379.79	20875183.635	27860136.525	11596537.24	17519923.48	19115008.95	11242145.65	8612243.719	14426843.795
2-[(11Z,14Z)-icosadienoyl]-sn-glycero-3-phosphoethanolamine	0.218592198946256	-2.19369	4.5682	0.0010292	2.9875	0.0025965	5526808.0095	4870067.9075	3917027.126	3608102.3795	3888797.431	4890920.163	17255286.51	26865543.49	32662380.205	13001433.905	10325036.461	22043457.305
2-Amino-3-pyridylmethanol	0.45634359896646	-1.13181	2.5386	0.029434	1.5312	0.03043	1065511.7455	757168.70625	585793.82915	710090.6444	693939.6617	1107055.4405	505796.09655	1546998.99675	3322510.953	2082244.98035	1524978.4819	1797856.2329
2-arachidonyl-sn-glycero-3-phosphoethanolamine_1	0.0920804362915244	-3.44096	6.2575	0.0000941	4.0263	0.00047937	20313604.155	12553100.255	7898880.1995	12752880.645	14166032.545	17667592.825	109389917.205	203518375.9	225694522.7	124683634.6	89659419.08	173983824.4
2-Cyano-5-nitrothiophene_1	0.511518124242063	-0.967143	3.1828	0.0097734	2.01	0.012273	2820887.2735	1996156.399	1734190.669	1528305.0035	1752654.8935	2724003.7855	2796708.059	4933359.4245	6482351.9145	3168743.4165	2928431.8015	4237332.3235
2-Deoxy-scyllo-inosose	0.276198046427043	-1.85622	8.2371	0.00000911	5.0405	0.00035707	1045754.073	1059114.006	752379.9092	728350.98785	744205.6436	973547.8927	2752978.0865	3363908.06	4356585.4235	2544138.241	2753863.8355	3429793.636
2-oleoyl-sn-glycero-3-phosphocholine	0.0655341517365288	-3.93161	6.706	0.0000532	4.2737	0.00035707	16397398.425	15223097.645	9337351.18	11403103.36	13886690.85	19788731.77	147718176.6	234580694.9	339849825.1	170909612.25	157862611.8	261926975.45
2-palmitoyl-sn-glycero-3-phosphocholine	0.397107881846954	-1.3324	3.2151	0.0092512	2.0338	0.012211	5110670.8545	3316999.656	1415846.41445	3163860.565	2164002.128	2569913.3265	4189890.1215	8698081.805	12279117.055	6746008.161	3908039.701	8855118.037
2,6-Diamino-4-hexenoic acid_3	8.49254004374924	3.0862	-7.0133	0.0000366	4.4369	0.00035707	13998983.3	12668764.35	11389873.4495	9914537.892	8180321.144	19109436.42	2158607.5775	2106111.674	1022815.33555	1539992.8134	434830.7738	1599762.71865
3-(5-amino-3-phenyl-1H-pyrazol-1-yl)-6-methyl-1,2,4-triazin-5-ol	15.1354063859673	3.91986	-5.5702	0.00023733	3.6246	0.00098953	46309345.915	26639934.535	21606696.185	27069610.93	38994960.6	61988463.525	1776619.272	2870697.939	3689127.039	1971057.1815	1711722.6235	2688607.7675
3-Isobutyl-3-(1H-pyrrol-2-yl)hexahydropyrrolo[1,2-a]pyrazine-1,4-dione	0.515862915208082	-0.95494	3.1734	0.0099305	2.003	0.012412	5867259.0515	5830216.7215	3674755.267	4942200.0115	6441602.2145	8503751.0905	7583761.12	13838854.845	17159953.68	9245487.928	7367699.1585	13155317.395
3-Oxatricyclo[20.8.0.0(7,16)]triaconta-1(22),7(16),9,13,23,29-hexaene_2	68.4569351962386	6.09712	-6.5637	0.0000636	4.1964	0.00035707	9694455.799	9535502.0485	7764592.8675	6599351.308	17166915.035	13526267.47	98898.33809	129067.1044	239964.70395	103144.146105	159938.20855	208075.47215
3a,6-Dimethyl-3-[(2E)-1,4,5-trimethyl-2-hexenyl]-1,2,3,3a,4,5,7,9,10,11b-decahydro-8H-cyclopenta[a]anthracen-8-one	54.9063436417663	5.7789	-6.6825	0.0000548	4.261	0.00035707	7930021.484	8727380.393	6638720.5865	5656468.6435	13161651.795	13576645.635	106093.65776	138457.34385	285060.0548	110648.368285	150815.41725	223213.94225
4-(2,2-Diethoxyethyl)Morpholine	0.411595993519907	-1.2807	2.5609	0.028331	1.5477	0.030081	473024.89715	394419.4479	524029.43655	305186.48385	431755.5359	837850.0219	288603.3	1006739.67325	2281204.7185	1429649.7865	1044199.3513	1156344.4166
4-[(2S)-2,3-Bis(palmitoyloxy)propoxy]-2-(trimethylammonio)butanoate	0.309474689198972	-1.69211	6.5903	0.0000615	4.2109	0.00035707	1250128.284	1129716.5215	734515.6463	753955.1958	980178.34185	1543716.0815	2766497.632	3737563.8375	4768433.2575	2934550.3335	2604801.6155	3843186.818
4-Amino-3-(methylsulfanyl)thieno[2,3-c][1,2]thiazole-5-carboxamide	0.343944104974073	-1.53975	3.6306	0.0046077	2.3365	0.0074537	2553703.9379	2833007.9747	2697089.35975	4819780.495	2951521.5454	2370961.04085	10619056.075	4808133.103	3166905.48	11374297.795	11301233.955	11721729.135
4-Methyl-N-methylbuphedrone	8.05417425187359	3.00974	-5.3777	0.00031113	3.5071	0.0011112	13702176.058	13168739.925	5164912.5965	5754649.2325	11564868.12	15142446.9995	1021434.28115	1393169.7475	2023699.0125	1020859.4808	725531.18785	1823302.0095
4-Methyl PV8	5.43168753635514	2.4414	-5.3653	0.00031664	3.4994	0.0011164	7207220.1335	6912895.9725	3743875.791	5007506.914	5565292.5955	10591244.36	804093.2398	1517444.123	2023010.955	865326.0714	753294.91745	1222081.2265
4-N-Boc-2-hydroxymethylpiperazine_1	2.49151787983509	1.31702	-2.8609	0.016932	1.7713	0.019482	3553595.7045	3811462.975	1282285.722	2269209.964	4160493.8015	4945893.302	461818.17805	1443539.817	3190094.422	928344.9004	254260.1208	1758385.5795
4-N-Boc-2-hydroxymethylpiperazine_2	2.11951871720203	1.08374	-3.1407	0.010497	1.9789	0.012945	4031251.571	4491920.0455	2116536.0325	2798055.5145	3894082.6725	4903474.251	670769.66785	1618569.7455	3786314.483	1345060.2425	1023013.57405	2047012.4285
5-(4-PYRIDYL)-1,3,4-OXADIAZOLE-2-THIOL	0.309474689228087	-1.69211	6.5903	0.0000615	4.2109	0.00035707	6180105.3795	5584840.564	3631134.624	3727235.533	4845587.0655	7631479.2505	13676393.945	18476934.465	23573116.775	14507175.41	12877037.245	18999089.795
5-(Azidomethyl)-2,2,2',2'-tetramethyl-4,4'-bi-1,3-dioxolane_5	0.669344303085968	-0.57918	2.4848	0.032274	1.4911	0.032872	494185.9203	440951.0033	364514.89155	402328.76945	403399.22755	512034.26115	535105.67405	727816.5986	1020148.9455	540635.59485	447988.925	638719.3671
5-{[(4-Methyl-1-piperidinyl)acetyl]amino}-2-phenyl-2H-1,2,3-triazole-4-carboxamide	0.457202564257158	-1.12909	3.2527	0.0086811	2.0614	0.011877	2806545.158	3667580.2555	1917813.252	1506478.74515	3489904.9185	3009540.3365	3940242.19	7077838.315	9358841.038	5067767.3935	3292691.324	7128259.934
5-Methylfurfurylamine	0.15055981483636	-2.73159	3.3132	0.0078367	2.1059	0.011166	825498.5671	432573.88425	369761.0477	431328.27325	548307.73695	844985.773	2042404.1318	4444440.1705	8372084.8635	2979879.1145	2969896.548	2122083.749
5-Oxo-5H-thiazolo[3,2-a]pyrimidine-6-carboxylic acid	0.309474689193658	-1.69211	6.5903	0.0000615	4.2109	0.00035707	7155543.7245	6466325.151	4204255.5875	4315524.6055	5610391.4075	8835995.522	15835010.71	21393245.64	27293785.055	16796918.755	14909487.365	21997815.48
5-Oxoprolyltyrosinamide	0.525251406158449	-0.92892	5.2629	0.00036655	3.4359	0.001216	1536648.3517	2469359.4165	1615466.0275	2108217.6845	2228426.203	2737550.729	3379244.885	5117727.1245	3922033.30465	3734404.2835	3251971.6915	4765269.6855
7-Methylguanine_2	2.42107707922275	1.27565	-5.1748	0.00041621	3.3807	0.0012702	11257768.23	11297706.255	7246492.909	7963822.8875	9423452.787	12963162.32	3228505.531	6043261.351	6481658.5765	3128986.017	2257747.052	3705149.3335
a-Aspartylphenylalanine_1	0.253576327695235	-1.97951	2.928	0.015093	1.8212	0.017587	902567.88865	642540.2584	422809.41735	298573.5148	420614.69005	1126070.2588	1464352.988	3357782.2345	5100640.351	2069221.553	793904.9377	2251684.696
a-Lactose_4	0.191587359035175	-2.38393	4.0913	0.0021746	2.6626	0.0042114	1248216.58375	599040.6338	1087749.48885	723664.58575	515284.4386	2879520.175	4321994.979	7827847.3135	10794286.41	4139121.0545	3262254.328	6470473.4475
Allopurinol_1	2.83501557754854	1.50336	-6.8294	0.0000457	4.3398	0.00035707	510981179.05	469433939.45	310732123.4	372699011.95	435538244.7	541345679.35	240763383.85	165659779.3	186034919.25	110058749.1	91788822.29	137163717.6
Allopurinol_4	0.257578929779167	-1.95691	4.0307	0.0023969	2.6204	0.0043943	6866689.3105	5878356.9675	2070918.9699	4226443.081	2920631.39405	8578425.2455	13651604.36	25157697.255	34643122.665	13205391.73	14069476.48	17843993.58
apronalide	0.249895729793285	-2.0006	4.0396	0.0023628	2.6266	0.0043609	1063893.4374	827119.568	470995.83665	612498.874	963221.49675	1382224.453	2426121.40425	5668529.6935	5180516.134	3538361.361	2800224.8695	1674940.30695
Bardoxolone methyl	0.325125838600138	-1.62093	4.6283	0.00093858	3.0275	0.0024522	12984503.005	10864855.335	7878669.254	8545007.5045	9741154.952	13019898.145	25194523.87	37909109.495	51336221.6	24299688.655	20899233.605	34237195.435
Boc-L-leucine amide	0.372546153694305	-1.42451	5.4235	0.00029158	3.5352	0.0010836	4665546.212	4925902.273	2547831.6185	2636578.102	2451320.723	2620753.358	9888421.793	11622715.175	10693058.677	7255032.3455	5741562.247	8075648.372
C18-Carnitine_1	0.275279778833817	-1.86103	7.369	0.000024	4.6198	0.00035707	780511.4873	783348.1064	508365.3706	533363.7251	680526.43515	722167.67795	1967444.1145	2562532.9435	3358223.2545	2086957.7895	1852451.1095	2733150.825
C20 sphinganine	0.309474689203222	-1.69211	6.5903	0.0000615	4.2109	0.00035707	815634.5948	737073.05795	479227.9154	491911.06905	639508.2608	1007183.2283	1804975.7	2438538.8325	3111120.017	1914620.126	1699478.635	2507451.566
Crotonic acid_1	1.56460623181728	0.6458	-2.7157	0.021718	1.6632	0.024083	2275813798	2069616477	1334924048	1614674720.5	1822242741.5	2440738568.5	959730383.45	1533154334	1996008939	890975281.55	747287119.65	1260012751
Crotonic acid_2	1.66114426106542	0.732177	-3.1197	0.01088	1.9634	0.013357	187401746.4	173609997.85	111624276.2	135944038.15	153308185.85	202927943.25	75645126.79	119614390.95	157846901	69379383.34	58932370.075	99396035.445
D-Glucosamine 6-phosphate	1.95368680235804	0.966199	-4.5456	0.0010654	2.9725	0.0026454	9513641.376	11277384.9415	8248311.224	8248896.451	12529771.84	12538980.94	3581955.5035	6366764.943	7914272.475	4111622.9495	3407030.0705	6535950.419
Diethoxy(oxo)phosphonium	4.09535614159574	2.03399	-8.6351	0.00000599	5.2222	0.00035707	7046128.0885	6720546.6035	4257773.3165	5304493.464	6065626.1605	7307758.8645	2277446.6615	1895364.9435	1888165.96	1115585.232	1031816.6835	753558.1944
Dipropylene glycol dimethyl ether	1.77740399255915	0.829772	-2.9933	0.013498	1.8697	0.016198	2855986.0615	2223679.861	1721767.435	1372755.048	2000075.5695	3354408.4605	863394.94915	1057159.8445	1705106.5105	1025289.44555	1410426.7965	1550101.044
DL-Carbidopa	0.460589421954161	-1.11845	3.8039	0.0034636	2.4605	0.005953	7198835.027	6750192.69	4745386.509	5883186.3325	6107180.433	7449646.6555	10113025.242	16133781.63	22160720.605	10608071.51	10567019.45	13212221.89
DL0865000	0.509972775653489	-0.971508	3.189	0.0096704	2.0146	0.012211	3402541.786	2407755.043	2046017.843	1843434.754	2114044.602	3285681.3505	3373376.924	5950596.3765	7818984.2845	3822124.3315	3532261.521	5111051.558
g-Aminobutyric acid (GABA)	1.56460623181728	0.6458	-2.7157	0.021718	1.6632	0.024083	2275813798	2069616477	1334924048	1614674720.5	1822242741.5	2440738568.5	959730383.45	1533154334	1996008939	890975281.55	747287119.65	1260012751
Homocitrulline_1	0.304178133694853	-1.71701	3.4094	0.0066651	2.1762	0.0098544	4938277.8085	4188783.1365	2972575.561	3864975.058	4001879.964	5667881.003	9852180.0905	16683681.28	26560864.735	8138779.8875	8934503.7725	14104202.255
Hydroxycitronellal diethyl acetal	2.40399489803455	1.26543	-3.6392	0.0045427	2.3427	0.0074359	50424648.78	37803060.89	25025397.175	22753155.87	30747397	52450409.51	10481326.392	20909089.23	17502440.57	6758107.5915	11327318.87	24204967.945
hydroxystilbamidine	0.459989666599155	-1.12033	3.4553	0.0061712	2.2096	0.0092232	4673505.269	2497348.8315	3248742.778	1776780.765	1950413.1455	3510811.699	5014809.929	7757076.621	9849545.769	4804732.2885	4041201.872	6919588.207
ILK_3	0.644844431443944	-0.632977	2.3921	0.037825	1.4222	0.037963	3118873.9635	2901232.2705	1983278.9135	2274601.4235	2624746.5815	3358273.1215	3020372.556	4856357.506	6612502.569	3360676.9155	2831443.9425	4535591.0655
Inosine-5'-monophosphate (IMP)	0.257921797762633	-1.95499	4.0734	0.0022378	2.6502	0.0042155	19755050.465	21371833.995	13792781.395	17039598.435	20936919.865	27463763.08	57142760.605	102754659.365	134639188.1	55058241.02	44804521.125	72253500.07
L-Alanine methyl ester	0.566659718074633	-0.819445	2.6093	0.02607	1.5839	0.028225	13525747.205	11475491.07	8028628.2395	9389820.759	11399793.56	15508176.8	12795877.505	23273959.995	34147510.66	14745511.03	16001803.61	21379762.65
L-Cysteic acid	0.0786085222898519	-3.66917	10.065	0.0000015	5.8247	0.00035707	491842.28395	479744.97325	288223.68105	387883.18505	399100.6528	504115.74445	5467055.933	5661862.995	3633169.484	5930460.1245	4578302.032	7179963.2395
L-Glutathione (reduced)_1	0.621451171372233	-0.686287	2.5452	0.029104	1.536	0.03043	2775280147.5	2527982153.5	1647079277.5	1995356219.5	2279650361.5	2820134534.5	2779333977.5	4383884553	5906314203.5	2881805059	2533876535.5	4115889895
L-Valyl-L-tyrosine	1.93536229656701	0.952604	-2.9602	0.014284	1.8451	0.016848	7660099.933	6216277.385	3098853.353	3776460.5895	5618755.316	8042340.3125	1787347.3165	3211283.4285	4718837.631	2663850.0065	1836210.1715	3563528.228
Laureth-2_1	2.06265825170135	1.0445	-2.6612	0.023849	1.6225	0.026026	7069522.9525	7469756.7495	4055613.512	3286648.8645	5585007.243	9042535.686	1259680.642	4450477.946	5027939.9255	1273835.6115	1180148.874	4507933.4615
leu-gly-leu_2	1.95311324801229	0.965776	-2.543	0.02921	1.5345	0.03043	25763319.805	22967059.9	12114213.665	26354055.195	44172732.615	37655780.96	6034198.128	15723717.3	25860881.015	10442604.1	11248978.16	17232049.04
LysoPC(22:4(7Z,10Z,13Z,16Z))	0.0996255024545142	-3.32734	5.6146	0.00022313	3.6514	0.00095877	3202111.8985	3027004.108	1554090.943	1924325.304	2246310.7765	3006350.6035	17464986.2	30815651.25	40713704.855	18548690.34	15204528.075	27416737.225
Manidipine	0.363491851483969	-1.46001	2.5655	0.028108	1.5512	0.02996	688317.3225	1059136.73525	889465.1293	1181722.3635	1588245.3355	1379255.1855	3089718.457	5183743.864	3272222.481	566924.1166	1476230.09015	5080471.029
Methyl (15E)-16-methoxy-14-oxo-15-hexadecenoate	0.32351497423638	-1.6281	6.4116	0.0000772	4.1125	0.00040813	1916373.6485	1731789.4485	1363800.4855	1155769.282	1502556.1525	2573152.682	4240879.298	5729467.0785	7309729.6935	4498494.275	3993008.7485	5891380.9385
MFCD00026548	0.567876626208056	-0.816351	2.5415	0.029287	1.5333	0.03043	1682576.6615	1217251.0925	1097327.6067	911589.18525	1045407.3255	2360426.912	1668154.468	2942604.446	3866533.111	1890062.666	1746723.824	2527444.6605
MFCD00082186	0.309474689209041	-1.69211	6.5903	0.0000615	4.2109	0.00035707	6144021.4295	5552232.2035	3609933.4195	3705473.2215	4817295.004	7586921.1245	13596541.215	18369052.685	23435479.775	14422471.97	12801851.735	18888159.295
MFCD03110473	0.525287644702851	-0.92882	5.1507	0.00043102	3.3655	0.0012745	1508976.6907	2474301.4225	1556095.95	2108217.6845	2228426.203	2737550.729	3379244.885	5117727.1245	3895570.953	3723737.835	3191180.665	4705227.2175
MFCD03474124	0.58460241257176	-0.774472	4.2551	0.001676	2.7757	0.0035453	10006188.395	8555413.9125	2898601.678	8215375.8045	7597524.8795	10711581.595	11041596.1	13753718.95	14334082.49	14313199.16	12451489.615	16186803.59
MFCD03525124	0.331585504246861	-1.59255	4.6237	0.00094522	3.0245	0.0024522	1872158.6235	1878962.625	1431142.3805	2308497.5075	1632331.4325	1732213.386	2530865.83805	6146569.5585	8055136.5715	5005840.5115	4443345.6465	6555818.8065
MFCD27952927	2.56062375835122	1.3565	-4.0691	0.0022534	2.6472	0.0042155	7664554.3205	5533337.271	3528732.463	3856152.972	5640745.7765	7498422.5415	1076679.9882	2597914.9045	3926682.254	1507370.3305	1282243.083	2778535.5355
Militarinone A_1	0.357326759827624	-1.48468	3.9012	0.0029555	2.5294	0.0051237	4229051.0895	3188081.373	2333094.507	2253307.628	3255704.322	5210921.7625	7228518.1875	11443339.51	15585957.845	7064065.5965	5612378.333	10352691.81
N-(2-Cyanoethyl)diethanolamine	2.63064298527419	1.39542	-4.0703	0.002249	2.648	0.0042155	17749366.695	16336709.75	10854128.4735	13228603.47	15910442.305	28486964.51	8472519.926	5524858.1325	9101140.4315	6216199.8545	4919440.2865	4754870.2025
N-(3,4-Dihydroxyphenyl)glutamine	13.027868539168	3.70353	-6.5657	0.0000635	4.1975	0.00035707	12410210.89	14346763.85	8737185.647	8356192.2875	13249619.78	20543559.12	763720.26355	1145803.0075	1460570.8775	932114.27775	566281.1333	1091313.561
N-(5-Nitro-2-octyl-1-oxido-2H-1,2,3-triazol-4-yl)formamide_4	0.71318742955718	-0.487647	5.4065	0.00029864	3.5248	0.001095	1877698.6825	1887402.8105	2043635.161	2047111.593	1882157.8715	1689066.5185	2791808.522	2068097.3965	2672678.2045	2880024.379	2973444.9845	2636484.4375
N(6)-OH-Me-Adenosine_1	0.771414516752846	-0.374422	4.3965	0.0013423	2.8721	0.0030761	831496.1384	885578.0078	777489.48005	883120.26355	885381.7951	946488.5228	1013928.54235	1012974.49155	1353025.5605	1059385.819	1195577.3355	1118357.1135
N2-Dimethylguanosine	14.4727311470206	3.85527	-5.279	0.00035818	3.4459	0.001216	8917445.5135	10008828.3755	5121619.8735	6273860.674	13463866.815	16603887.055	564529.23295	798157.5134	829203.84895	618205.9633	597174.11645	765370.11355
N6-Me-Adenosine	3.18467680848435	1.67115	-6.5841	0.000062	4.2076	0.00035707	7748752.2565	7406378.917	6383018.4125	7399770.9045	8439321.161	10664189.8365	1415872.484	3700247.558	4624061.738	1683059.558	962503.74835	2699437.611
NP-002854	0.357326759810799	-1.48468	3.9012	0.0029555	2.5294	0.0051237	4141038.197	3121732.6205	2284539.313	2206412.918	3187948.235	5102474.67	7078081.8885	11205186.46	15261590.7	6917051.8025	5495576.327	10137236.7775
PEG n6	0.509972775611309	-0.971508	3.189	0.0096704	2.0146	0.012211	2620141.5145	1854101.828	1575544.586	1419544.6325	1627928.876	2530152.6485	2597682.991	4582281.5955	6021041.509	2943242.8065	2720032.739	3935786.601
Phosphorazidothioic difluoride	0.309474689188808	-1.69211	6.5903	0.0000615	4.2109	0.00035707	8753400.8165	7910277.4065	5143080.0665	5279195.8325	6863210.766	10809103.18	19371022.11	26170429.685	33388579.48	20547727.475	18238826.27	26910002.005
Piperidine	2.86298277724632	1.51752	-3.6187	0.0046999	2.3279	0.0075143	24712406.99	16797147.5145	16533853.435	20145194.775	28722639.275	35303105.1	4230309.3015	22305352.18	4225927.1	2014547.1663	7106876.245	9790478.2635
S-Adenosylhomocysteine	0.057163315581732	-4.12877	4.4841	0.0011716	2.9312	0.0027776	1334495.04	1078012.533	521149.1873	669782.7716	1103272.2375	1587479.466	11425363.16	24889982.76	33317962.98	12693002.625	8443466.487	19339147.115
Stearyldiethanolamine_1	2.06251994622258	1.04441	-3.6045	0.0048115	2.3177	0.0075652	6503870.5885	4485227.1585	3386133.1525	2544072.776	4762641.524	6159895.6265	1823971.9255	2375665.012	3113331.093	1934770.2885	1717364.5705	2533840.9035
tert-Butyl 3-(aminomethyl)-3-[(tert-butoxycarbonyl)amino]-1-pyrrolidinecarboxylate_1	2.3683424328903	1.24388	-3.1124	0.011016	1.958	0.013464	12276183.95	11694745.135	5637996.763	7254263.6535	11735944.9	15606182.98	1640523.54555	4548938.9445	10650461.211	4176115.9445	2064460.731	4029311.317
tert-Butyl hydrazodiformate_2	1.82209360422016	0.865597	-2.5688	0.027949	1.5536	0.029907	5365575.584	4180851.93	3726904.1625	3432174.037	4751340.4035	6855237.221	1522176.861	3308864.42	5024870.8905	1369902.8615	882649.42765	3429751.179
Tyrosol	0.269466299603216	-1.89182	3.6601	0.0043881	2.3577	0.0072694	752778.2597	782370.20455	497430.58815	700856.9454	781543.15345	1259590.2955	641430.45595	4579842.9595	3824754.9515	3694211.036	2923562.7915	2054812.1695
Val-Met	3.62890613005984	1.85953	-6.6695	0.0000557	4.254	0.00035707	8453831.9245	8731151.7885	4661258.891	5934160.745	7752493.6865	9243576.1935	1105270.5705	1905641.423	3591852.2655	1777923.408	1587669.4395	2370477.6895
